# Supplementary material for: Long non-coding RNA BZRAP1-AS1 functions in malignancy and prognosis for non-small-cell lung cancer
Source: PeerJ. 2022 Aug 23;10:e13871. doi: 10.7717/peerj.13871 (PMC9415519; doi:10.7717/peerj.13871)
Supplement: Supplemental Information 2 — Eexpression differential analysis for RNAseq of mice tumor. [file peerj-10-13871-s007.zip]

Archive with 2 entries (1 files):
- Test_vs_Con2/Test_vs_Con2 ▓ε╥∞╜ß╣√.xlsx
- Test_vs_Con2/
