# Supplementary material for: Long non-coding RNA BZRAP1-AS1 functions in malignancy and prognosis for non-small-cell lung cancer
Source: PeerJ. 2022 Aug 23;10:e13871. doi: 10.7717/peerj.13871 (PMC9415519; doi:10.7717/peerj.13871)
Supplement: Supplemental Information 2 — Eexpression differential analysis for RNAseq of mice tumor. [file peerj-10-13871-s007.zip › Test_vs_Con2/Test_vs_Con2 ▓ε╥∞╜ß╣√.xlsx]

## Sheet: Read_me
表名称	列名称	列含义
All_gene	gene_id	基因ID编号
	gene_name	基因名称
	Description	基因描述
	Test_average	Test 组平均Count值
	Con2_average	Con2 组平均Count值
	P.Value	统计学p值，小于0.05为差异有显著性
	adj.P.Val	误判率，是对p 值得再次校正
	FC	两组比较分析中基因变化倍数
	Regulation	实验中基因的调控形式
	Test_1_OE_Count	Test_1_OE Count值
	Test_2_OE_Count	Test_2_OE Count值
	Test_3_OE_Count	Test_3_OE Count值
	Con2_1_NC_Count	Con2_1_NC Count值
	Con2_2_NC_Count	Con2_2_NC Count值
	Con2_3_NC_Count	Con2_3_NC Count值
	Con2_4_NC_Count	Con2_4_NC Count值

## Sheet: All_gene
gene_id	gene_name	Description	Test_average	Con2_average	P.Value	FC	Regulation	Test_1_OE_Count	Test_2_OE_Count	Test_3_OE_Count	Con2_1_NC_Count	Con2_2_NC_Count	Con2_3_NC_Count	Con2_4_NC_Count
ENSG00000000003	TSPAN6	tetraspanin 6	2108.41	1271.5	4.2291e-05	1.6579	up	2183	2113	2140	1578	942	1337	1344
ENSG00000000005	TNMD	tenomodulin	0	0	NA	NA	NA	0	0	0	0	0	0	0
ENSG00000000419	DPM1	dolichyl-phosphate mannosyltransferase polypeptide 1, catalytic subunit	4777.32	4535.38	0.699986	1.05338	up	5195	4656	4733	5756	4182	3878	4555
ENSG00000000457	SCYL3	SCY1 like pseudokinase 3	1163.83	1112.65	0.654496	1.04607	up	1290	1072	1194	1167	982	1150	1225
ENSG00000000460	C1orf112	chromosome 1 open reading frame 112	1874.79	2115.32	0.280411	-1.12813	down	2073	1668	1991	2220	1989	2271	2081
ENSG00000000938	FGR	FGR proto-oncogene, Src family tyrosine kinase	0	0	NA	NA	NA	0	0	0	0	0	0	0
ENSG00000000971	CFH	complement factor H	6.54863	14.6297	0.265329	-2.23606	down	12	4	4	34	6	16	4
ENSG00000001036	FUCA2	fucosidase, alpha-L- 2, plasma	4551.58	5562.12	0.0433365	-1.22199	down	4495	4938	4444	5617	5244	5620	6065
ENSG00000001084	GCLC	glutamate-cysteine ligase catalytic subunit	3156.56	2986.36	0.55592	1.05693	up	3172	3150	3317	3397	2430	3113	3239
ENSG00000001167	NFYA	nuclear transcription factor Y subunit alpha	977.617	823.638	0.142626	1.18709	up	1041	855	1095	765	738	897	950
ENSG00000001460	STPG1	sperm tail PG-rich repeat containing 1	579.343	899.621	0.0178327	-1.55265	down	461	455	864	854	751	1012	1054
ENSG00000001461	NIPAL3	NIPA like domain containing 3	1815.58	1565.08	0.173373	1.15984	up	1787	1864	1891	1752	1189	1760	1699
ENSG00000001497	LAS1L	LAS1-like, ribosome biogenesis factor	5859.94	6060.49	0.78912	-1.03416	down	5443	6334	6100	5780	6340	6392	5886
ENSG00000001561	ENPP4	ectonucleotide pyrophosphatase/phosphodiesterase 4 (putative)	199.563	193.125	0.874018	1.0334	up	258	130	224	223	154	205	206
ENSG00000001617	SEMA3F	semaphorin 3F	5.16895	4.95745	0.964045	1.04516	up	0	4	12	8	4	6	2
ENSG00000001626	CFTR	cystic fibrosis transmembrane conductance regulator	11.8695	204.171	1.78327e-25	-17.2643	down	16	14	6	196	175	210	252
ENSG00000001629	ANKIB1	ankyrin repeat and IBR domain containing 1	6919.27	5307.92	0.275417	1.3035	up	6639	7016	7476	6557	1921	6282	7471
ENSG00000001630	CYP51A1	cytochrome P450 family 51 subfamily A member 1	7981.38	7010.02	0.532992	1.13859	up	7775	7967	8637	3729	7551	8401	8628
ENSG00000001631	KRIT1	KRIT1, ankyrin repeat containing	3636.14	3449.63	0.649954	1.05396	up	3513	3570	4028	3799	2488	3972	3883
ENSG00000002016	RAD52	RAD52 homolog, DNA repair protein	738.448	775.456	0.695221	-1.05031	down	857	667	732	757	623	897	891
ENSG00000002079	MYH16	myosin, heavy chain 16 pseudogene	2316.42	2436.16	0.712479	-1.05167	down	2192	2120	2777	1986	2180	2815	2938
ENSG00000002330	BAD	BCL2 associated agonist of cell death	2171.26	2389.79	0.42651	-1.10042	down	2291	2006	2340	2404	2501	2297	2424
ENSG00000002549	LAP3	leucine aminopeptidase 3	7205.82	7513.57	0.700193	-1.04267	down	7475	7658	6836	7303	7464	7523	8085
ENSG00000002586	CD99	CD99 molecule	1122.78	835.221	0.0228569	1.34472	up	1097	1177	1152	946	835	734	857
ENSG00000002587	HS3ST1	heparan sulfate-glucosamine 3-sulfotransferase 1	0	0	NA	NA	NA	0	0	0	0	0	0	0
ENSG00000002726	AOC1	amine oxidase, copper containing 1	0	0	NA	NA	NA	0	0	0	0	0	0	0
ENSG00000002745	WNT16	wingless-type MMTV integration site family member 16	871.853	630.033	0.389767	1.3834	up	816	903	943	264	174	934	1307
ENSG00000002746	HECW1	HECT, C2 and WW domain containing E3 ubiquitin protein ligase 1	0	1.3903	0.428854	-7.7242	down	0	0	0	0	0	3	3
ENSG00000002822	MAD1L1	MAD1 mitotic arrest deficient-like 1 (yeast)	3063.3	4553.87	0.00865953	-1.48644	down	2975	2829	3567	3695	5148	4658	4781
ENSG00000002834	LASP1	LIM and SH3 protein 1	13105.5	11899.9	0.35561	1.1013	up	12891	13886	13201	11695	10694	11244	14825
ENSG00000002919	SNX11	sorting nexin 11	1039.35	1272.46	0.271305	-1.22396	down	901	1116	1156	1460	1475	1150	992
ENSG00000002933	TMEM176A	transmembrane protein 176A	0	0	NA	NA	NA	0	0	0	0	0	0	0
ENSG00000003056	M6PR	mannose-6-phosphate receptor, cation dependent	10485.2	11736.4	0.548823	-1.11931	down	8850	9515	13758	14201	10370	14525	8325
ENSG00000003096	KLHL13	kelch like family member 13	982.797	753.627	0.124149	1.30421	up	1235	672	1106	782	639	903	740
ENSG00000003137	CYP26B1	cytochrome P450 family 26 subfamily B member 1	12.3864	6.30988	0.321365	1.95898	up	20	6	12	12	4	2	8
ENSG00000003147	ICA1	islet cell autoantigen 1	1327.14	1433.72	0.469951	-1.08027	down	1343	1330	1379	1680	1236	1464	1446
ENSG00000003249	DBNDD1	dysbindin (dystrobrevin binding protein 1) domain containing 1	1210.39	1177.89	0.873259	1.02792	up	1067	1278	1351	1098	1422	963	1226
ENSG00000003393	ALS2	ALS2, alsin Rho guanine nucleotide exchange factor	3323.89	3246.83	0.836937	1.02363	up	3532	3163	3459	3474	2376	3821	3632
ENSG00000003400	CASP10	caspase 10	2.61118	2.64773	0.992252	-1.01604	down	3	2	3	11	0	0	0
ENSG00000003402	CFLAR	CASP8 and FADD like apoptosis regulator	2290.04	2320.75	0.893698	-1.01345	down	2315	2426	2243	2225	2021	2596	2604
ENSG00000003436	TFPI	tissue factor pathway inhibitor	1796.95	1703.01	0.687385	1.05502	up	2010	1490	2000	1718	1246	1948	2077
ENSG00000003509	NDUFAF7	NADH:ubiquinone oxidoreductase complex assembly factor 7	1427.78	1260.7	0.339457	1.13264	up	1391	1493	1473	1535	1127	1310	1134
ENSG00000003756	RBM5	RNA binding motif protein 5	8743.14	10203	0.103122	-1.16696	down	9057	8115	9556	10420	8658	11712	10736
ENSG00000003987	MTMR7	myotubularin related protein 7	92.5094	67.0296	0.28745	1.37771	up	119	72	92	90	40	46	102
ENSG00000003989	SLC7A2	solute carrier family 7 member 2	260.291	201.834	0.379717	1.29068	up	421	151	225	218	234	217	135
ENSG00000004059	ARF5	ADP ribosylation factor 5	4881.62	4415.16	0.337197	1.10564	up	5561	4254	5111	4490	3778	4525	5205
ENSG00000004139	SARM1	sterile alpha and TIR motif containing 1	403.888	324.394	0.456526	1.24407	up	282	531	416	339	120	360	545
ENSG00000004142	POLDIP2	polymerase (DNA) delta interacting protein 2	2011.74	2008.3	0.987907	1.00166	up	1943	2013	2189	1827	1739	2113	2514
ENSG00000004399	PLXND1	plexin D1	240.711	293.102	0.380065	-1.21807	down	149	300	285	245	240	311	405
ENSG00000004455	AK2	adenylate kinase 2	11214.5	10207.7	0.649228	1.09863	up	10254	13975	9875	16359	7817	8464	8923
ENSG00000004468	CD38	CD38 molecule	1.688	0	0.38317	9.28178	up	0	5	0	0	0	0	0
ENSG00000004478	FKBP4	FK506 binding protein 4	15518	11670.6	0.167446	1.32966	up	11777	23514	11713	10437	11821	11702	13222
ENSG00000004487	KDM1A	lysine demethylase 1A	8985.69	7419.61	0.0819507	1.21107	up	10352	8591	8482	8119	6230	8300	7542
ENSG00000004534	RBM6	RNA binding motif protein 6	4034.74	5130.65	0.0105577	-1.27153	down	3967	3864	4502	5217	4850	5151	5575
ENSG00000004660	CAMKK1	calcium/calmodulin-dependent protein kinase kinase 1	406.871	377.114	0.671891	1.07899	up	401	384	459	490	334	270	440
ENSG00000004700	RECQL	RecQ like helicase	16437.3	14423.7	0.35199	1.13958	up	16431	17800	15880	15213	9977	18875	15085
ENSG00000004766	VPS50	VPS50, EARP/GARPII complex subunit	4974.14	4843.24	0.828783	1.02703	up	5401	4274	5545	5621	3934	5498	4663
ENSG00000004776	HSPB6	heat shock protein family B (small) member 6	33.3263	35.8158	0.854669	-1.07697	down	17	37	48	28	19	50	52
ENSG00000004777	ARHGAP33	Rho GTPase activating protein 33	1277.5	1374.6	0.594035	-1.07627	down	1314	1196	1395	1296	976	1529	1858
ENSG00000004779	NDUFAB1	NADH:ubiquinone oxidoreductase subunit AB1	4111.26	4591.61	0.400534	-1.11676	down	4413	4340	3779	5012	4768	4256	4451
ENSG00000004799	PDK4	pyruvate dehydrogenase kinase 4	77.7647	27.9664	0.0617088	2.76991	up	97	93	46	26	8	8	78
ENSG00000004809	SLC22A16	solute carrier family 22 member 16	0	1.9128	0.359164	-10.6004	down	0	0	0	0	0	8	0
ENSG00000004838	ZMYND10	zinc finger MYND-type containing 10	87.3928	121.817	0.181981	-1.39172	down	63	80	125	131	132	114	112
ENSG00000004846	ABCB5	ATP binding cassette subfamily B member 5	0	0	NA	NA	NA	0	0	0	0	0	0	0
ENSG00000004848	ARX	aristaless related homeobox	25.9163	9.4635	0.146225	2.72369	up	22	30	27	11	0	21	8
ENSG00000004864	SLC25A13	solute carrier family 25 member 13	8430.45	9621.1	0.152709	-1.14121	down	8426	8263	9065	9128	8777	10696	10459
ENSG00000004866	ST7	suppression of tumorigenicity 7	2200.27	2051.03	0.518683	1.07292	up	2070	2340	2304	2126	1982	2138	2046
ENSG00000004897	CDC27	cell division cycle 27	9268.18	8137.86	0.189499	1.13885	up	9481	9364	9445	8896	6261	9201	8910
ENSG00000004939	SLC4A1	solute carrier family 4 member 1 (Diego blood group)	0	0.448671	0.714201	-2.63375	down	0	0	0	0	0	0	2
ENSG00000004948	CALCR	calcitonin receptor	30.0582	23.1972	0.564311	1.295	up	40	22	30	38	18	9	30
ENSG00000004961	HCCS	holocytochrome c synthase	1389.64	1086.03	0.0620535	1.27946	up	1294	1507	1438	1269	861	1268	1026
ENSG00000004975	DVL2	dishevelled segment polarity protein 2	2869.77	3086.47	0.533437	-1.07549	down	2489	2770	3521	3204	2641	3345	3375
ENSG00000005001	PRSS22	protease, serine 22	1.27285	0	0.4476	7.02523	up	0	0	4	0	0	0	0
ENSG00000005007	UPF1	UPF1, RNA helicase and ATPase	7632.38	7297.25	0.75202	1.0459	up	6969	7816	8529	6161	6029	7338	10380
ENSG00000005020	SKAP2	src kinase associated phosphoprotein 2	1839.45	1697.82	0.823683	1.08333	up	2385	769	2513	2589	473	1366	2729
ENSG00000005022	SLC25A5	solute carrier family 25 member 5	23325.6	19691.9	0.133534	1.18453	up	20916	23451	26921	18520	18042	19353	24188
ENSG00000005059	MCUB		3503.33	3656.21	0.698835	-1.04353	down	3753	3470	3470	3522	3710	3713	3813
ENSG00000005073	HOXA11	homeobox A11	42.2819	15.5394	0.0699886	2.73317	up	84	25	20	5	24	18	14
ENSG00000005075	POLR2J	polymerase (RNA) II subunit J	3723.82	3757.1	0.964978	-1.00885	down	3587	3725	4063	4078	4668	2314	3931
ENSG00000005100	DHX33	DEAH-box helicase 33	1931.76	1108.94	0.00128177	1.74207	up	1951	2004	1939	1617	940	1004	935
ENSG00000005102	MEOX1	mesenchyme homeobox 1	0	0	NA	NA	NA	0	0	0	0	0	0	0
ENSG00000005108	THSD7A	thrombospondin type 1 domain containing 7A	136.338	162.214	0.455402	-1.19097	down	147	104	167	202	88	178	204
ENSG00000005156	LIG3	ligase III, DNA, ATP-dependent	2272.11	1885.19	0.207439	1.20508	up	2323	2154	2467	1541	1417	2208	2583
ENSG00000005175	RPAP3	RNA polymerase II associated protein 3	10592.7	9735.15	0.494722	1.08806	up	11932	9146	11319	11161	7197	11158	10316
ENSG00000005187	ACSM3	acyl-CoA synthetase medium-chain family member 3	0.954638	5.19495	0.166854	-5.38468	down	0	0	3	7	4	8	2
ENSG00000005189	REXO5		794.193	1063.3	0.0125754	-1.33888	down	744	886	791	1095	936	1198	1090
ENSG00000005194	CIAPIN1	cytokine induced apoptosis inhibitor 1	6230.3	7109.76	0.400715	-1.14113	down	7108	7094	4746	7092	7360	7333	6847
ENSG00000005206	SPPL2B	signal peptide peptidase like 2B	1135.18	1161.75	0.865733	-1.02377	down	1105	1189	1170	1192	819	1176	1598
ENSG00000005238	FAM214B	family with sequence similarity 214 member B	1908.97	1860.21	0.887204	1.02613	up	2505	2051	1248	1952	1508	1983	2154
ENSG00000005243	COPZ2	coatomer protein complex subunit zeta 2	4.49375	1.72284	0.610183	2.64776	up	0	2	12	0	6	0	0
ENSG00000005249	PRKAR2B	protein kinase cAMP-dependent type II regulatory subunit beta	2342.36	1754.17	0.0225096	1.33511	up	2518	2553	2064	2032	1375	1705	2062
ENSG00000005302	MSL3	male-specific lethal 3 homolog (Drosophila)	1728.64	1659.81	0.737125	1.04145	up	1695	1722	1863	2082	1365	1637	1673
ENSG00000005339	CREBBP	CREB binding protein	2928.78	2584.13	0.455171	1.1332	up	2930	2772	3251	2450	1570	2914	3775
ENSG00000005379	TSPOAP1		2.2898	0	0.31924	12.6128	up	7	0	0	0	0	0	0
ENSG00000005381	MPO	myeloperoxidase	0	0.673007	0.61259	-3.76819	down	0	0	0	0	0	0	3
ENSG00000005421	PON1	paraoxonase 1	0.3376	0.481405	0.89543	-1.4151	down	0	1	0	2	0	0	0
ENSG00000005436	GCFC2	GC-rich sequence DNA-binding factor 2	2257.1	2090.76	0.576442	1.07962	up	2543	2428	1903	2198	1967	2336	1954
ENSG00000005448	WDR54	WD repeat domain 54	3455.93	3378.82	0.873695	1.02295	up	3264	3400	3898	3148	3779	2930	3724
ENSG00000005469	CROT	carnitine O-octanoyltransferase	1546.98	1532.3	0.92806	1.00975	up	1639	1389	1703	1598	1392	1688	1535
ENSG00000005471	ABCB4	ATP binding cassette subfamily B member 4	13.9031	9.05511	0.474674	1.53675	up	16	4	23	10	8	6	13
ENSG00000005483	KMT2E	lysine methyltransferase 2E	4408.67	4075.64	0.596069	1.08163	up	4403	4256	4813	3870	2728	5478	4685
ENSG00000005486	RHBDD2	rhomboid domain containing 2	2443.47	2762.5	0.377602	-1.1304	down	2272	2547	2641	2482	3071	2603	2946
ENSG00000005513	SOX8	SRY-box 8	6.99107	18.1697	0.131946	-2.60093	down	2	15	4	12	25	17	18
ENSG00000005700	IBTK	inhibitor of Bruton tyrosine kinase	7119.83	6277.68	0.506107	1.13409	up	6903	7375	7454	7688	3146	7974	7209
ENSG00000005801	ZNF195	zinc finger protein 195	672.533	480.089	0.192523	1.40032	up	509	726	820	554	212	764	460
ENSG00000005810	MYCBP2	MYC binding protein 2, E3 ubiquitin protein ligase	5029.87	4150.78	0.223258	1.21169	up	5337	4470	5578	4637	2476	5122	4899
ENSG00000005812	FBXL3	F-box and leucine-rich repeat protein 3	2403.84	3074.13	0.479318	-1.27882	down	3382	2997	898	3558	3267	4210	1217
ENSG00000005844	ITGAL	integrin subunit alpha L	4.0512	0.956398	0.548542	4.21797	up	0	12	0	0	0	4	0
ENSG00000005882	PDK2	pyruvate dehydrogenase kinase 2	2283.32	2254.83	0.902748	1.01264	up	2324	2338	2306	2102	2061	2276	2732
ENSG00000005884	ITGA3	integrin subunit alpha 3	42952.4	25044.7	0.00702367	1.71501	up	43565	50070	37076	23794	13262	35459	31342
ENSG00000005889	ZFX	zinc finger protein, X-linked	1399.44	1579.22	0.595901	-1.1284	down	1468	1358	1448	2112	1636	782	1846
ENSG00000005893	LAMP2	lysosomal associated membrane protein 2	3691.54	4243.05	0.234825	-1.14946	down	3678	4037	3537	5125	3365	4405	4413
ENSG00000005961	ITGA2B	integrin subunit alpha 2b	39.0004	44.7406	0.689181	-1.14777	down	38	41	40	26	43	38	76
ENSG00000005981	ASB4	ankyrin repeat and SOCS box containing 4	0	0	NA	NA	NA	0	0	0	0	0	0	0
ENSG00000006007	GDE1	glycerophosphodiester phosphodiesterase 1	2141.17	3181.12	0.155157	-1.48566	down	1200	3433	1853	3390	3559	3821	1915
ENSG00000006015	REX1BD		1642.08	2046.71	0.266891	-1.24621	down	1819	1468	1733	1715	2626	1461	2365
ENSG00000006016	CRLF1	cytokine receptor-like factor 1	118.475	117.797	0.9756	1.00667	up	150	84	129	127	114	105	131
ENSG00000006025	OSBPL7	oxysterol binding protein like 7	984.115	858.467	0.324936	1.14587	up	893	1094	1014	939	613	875	1102
ENSG00000006042	TMEM98	transmembrane protein 98	53.7702	13.5618	0.000295552	3.99029	up	55	40	70	16	17	8	13
ENSG00000006047	YBX2	Y-box binding protein 2	1133.69	1746.42	0.00227956	-1.54035	down	1214	1046	1205	1389	1711	1755	2234
ENSG00000006059	KRT33A	keratin 33A	0	0	NA	NA	NA	0	0	0	0	0	0	0
ENSG00000006062	MAP3K14	mitogen-activated protein kinase kinase kinase 14	5644.37	5039.78	0.447669	1.11992	up	5733	5127	6405	4279	3993	5004	7430
ENSG00000006071	ABCC8	ATP binding cassette subfamily C member 8	1.0128	0	0.505956	5.56344	up	0	3	0	0	0	0	0
ENSG00000006116	CACNG3	calcium voltage-gated channel auxiliary subunit gamma 3	0	0	NA	NA	NA	0	0	0	0	0	0	0
ENSG00000006118	TMEM132A	transmembrane protein 132A	2908.81	2271.68	0.0804016	1.28036	up	2883	2584	3436	2028	1811	2284	3198
ENSG00000006125	AP2B1	adaptor related protein complex 2 beta 1 subunit	19667.8	16225.8	0.293862	1.21211	up	18461	17524	24238	14959	9327	19807	23229
ENSG00000006128	TAC1	tachykinin precursor 1	17.8844	1.68492	0.11438	10.571	up	33	21	0	7	0	0	0
ENSG00000006194	ZNF263	zinc finger protein 263	1021.34	894.429	0.521804	1.14196	up	1394	634	1104	967	817	695	1163
ENSG00000006210	CX3CL1	C-X3-C motif chemokine ligand 1	0	0	NA	NA	NA	0	0	0	0	0	0	0
ENSG00000006282	SPATA20	spermatogenesis associated 20	2710.35	2493.5	0.463066	1.08688	up	2513	2940	2815	2583	2108	2347	3144
ENSG00000006283	CACNA1G	calcium voltage-gated channel subunit alpha1 G	33.2401	11.7993	0.0548411	2.82406	up	20	64	16	16	13	12	6
ENSG00000006327	TNFRSF12A	tumor necrosis factor receptor superfamily member 12A	8724.82	6933.44	0.422242	1.25833	up	11830	9672	4996	6230	4520	4416	13730
ENSG00000006377	DLX6	distal-less homeobox 6	211.983	230.132	0.703863	-1.08412	down	213	184	252	193	290	191	244
ENSG00000006432	MAP3K9	mitogen-activated protein kinase kinase kinase 9	692.169	375.608	0.117528	1.84392	up	911	274	948	150	685	313	303
ENSG00000006451	RALA	v-ral simian leukemia viral oncogene homolog A (ras related)	5984.19	6656.82	0.271027	-1.11236	down	6190	5654	6444	7259	5939	7221	6587
ENSG00000006453	BAIAP2L1	BAI1 associated protein 2 like 1	6086.93	6935.06	0.478964	-1.13935	down	4927	8070	5502	5836	5855	9570	6958
ENSG00000006459	KDM7A	lysine demethylase 7A	1347.39	1045.64	0.313838	1.28853	up	1493	1173	1455	1553	850	483	1392
ENSG00000006468	ETV1	ETS variant 1	3891.95	4559.37	0.391323	-1.17156	down	4962	3543	3371	5787	2636	5420	4964
ENSG00000006530	AGK	acylglycerol kinase	2031.3	1753.25	0.345545	1.15841	up	1898	1861	2458	1870	1247	1592	2516
ENSG00000006534	ALDH3B1	aldehyde dehydrogenase 3 family member B1	1269.04	1067.3	0.398995	1.18925	up	1450	894	1549	828	1207	855	1413
ENSG00000006555	TTC22	tetratricopeptide repeat domain 22	0	0	NA	NA	NA	0	0	0	0	0	0	0
ENSG00000006576	PHTF2	putative homeodomain transcription factor 2	5550.39	4696.35	0.496337	1.18183	up	4550	4286	8218	4516	2644	7929	4254
ENSG00000006606	CCL26	C-C motif chemokine ligand 26	0	0	NA	NA	NA	0	0	0	0	0	0	0
ENSG00000006607	FARP2	FERM, ARH/RhoGEF and pleckstrin domain protein 2	2352.11	2009.55	0.226911	1.17026	up	2475	2485	2211	1857	1555	2127	2708
ENSG00000006611	USH1C	USH1 protein network component harmonin	0	1.68492	0.386219	-9.33619	down	0	0	0	7	0	0	0
ENSG00000006625	GGCT	gamma-glutamylcyclotransferase	3039.88	3870.63	0.307319	-1.27318	down	2965	3185	3126	4197	5377	2115	3614
ENSG00000006634	DBF4	DBF4 zinc finger	5189	5767.54	0.577848	-1.11146	down	5741	4253	5893	3681	5922	7521	6164
ENSG00000006638	TBXA2R	thromboxane A2 receptor	139.474	125.485	0.757996	1.11328	up	148	134	144	48	199	139	105
ENSG00000006652	IFRD1	interferon related developmental regulator 1	5567.27	5957.44	0.544038	-1.07008	down	6089	5057	5871	7012	4919	6431	5882
ENSG00000006659	LGALS14	lectin, galactoside-binding, soluble, 14	0	0	NA	NA	NA	0	0	0	0	0	0	0
ENSG00000006695	COX10	COX10 heme A:farnesyltransferase cytochrome c oxidase assembly factor	676.025	922.799	0.185502	-1.36551	down	579	874	602	1111	415	1204	1107
ENSG00000006704	GTF2IRD1	GTF2I repeat domain containing 1	1623.08	1414.17	0.213606	1.14766	up	1653	1516	1793	1286	1208	1547	1729
ENSG00000006712	PAF1	PAF1 homolog, Paf1/RNA polymerase II complex component	12587	13982.7	0.315954	-1.11088	down	12646	12745	13034	12421	12603	16136	15673
ENSG00000006715	VPS41	VPS41, HOPS complex subunit	5193.14	5543.97	0.55093	-1.06753	down	5259	5492	5087	6376	4994	5767	5333
ENSG00000006740	ARHGAP44	Rho GTPase activating protein 44	75.2188	23.8739	0.00865815	3.15221	up	93	62	75	5	26	27	39
ENSG00000006744	ELAC2	elaC ribonuclease Z 2	5083.7	5965.83	0.185744	-1.17356	down	5268	4964	5294	5124	4923	6583	7778
ENSG00000006747	SCIN	scinderin	28.0522	11.8147	0.294255	2.36311	up	54	27	4	12	0	12	27
ENSG00000006756	ARSD	arylsulfatase D	337.035	275.378	0.227954	1.22304	up	303	405	318	248	218	310	352
ENSG00000006757	PNPLA4	patatin like phospholipase domain containing 4	0	0	NA	NA	NA	0	0	0	0	0	0	0
ENSG00000006788	MYH13	myosin, heavy chain 13, skeletal muscle	63.6195	43.7612	0.272423	1.45381	up	62	36	98	65	32	36	46
ENSG00000006831	ADIPOR2	adiponectin receptor 2	6691.69	9461.23	0.146466	-1.41386	down	8643	2892	9076	9523	8566	9657	10700
ENSG00000006837	CDKL3	cyclin dependent kinase like 3	126.374	112.134	0.635326	1.12645	up	186	81	120	119	85	112	144
ENSG00000007001	UPP2	uridine phosphorylase 2	2.9472	1.05569	0.455231	2.84445	up	5	2	2	2	2	0	0
ENSG00000007038	PRSS21	protease, serine 21	0	0	NA	NA	NA	0	0	0	0	0	0	0
ENSG00000007047	MARK4	microtubule affinity regulating kinase 4	1826.54	1684.76	0.554736	1.0839	up	1928	1823	1824	1618	1217	1751	2350
ENSG00000007062	PROM1	prominin 1	1.30846	1.6737	0.920857	-1.28147	down	4	0	0	0	0	7	0
ENSG00000007080	CCDC124	coiled-coil domain containing 124	3255.77	3386.18	0.754381	-1.03996	down	3123	3300	3520	3275	3499	2959	3948
ENSG00000007129	CEACAM21	carcinoembryonic antigen related cell adhesion molecule 21	0	0	NA	NA	NA	0	0	0	0	0	0	0
ENSG00000007168	PAFAH1B1	platelet activating factor acetylhydrolase 1b regulatory subunit 1	8390.8	9091.78	0.365104	-1.08357	down	8432	8628	8547	8991	7610	10122	10352
ENSG00000007171	NOS2	nitric oxide synthase 2	0	0	NA	NA	NA	0	0	0	0	0	0	0
ENSG00000007174	DNAH9	dynein axonemal heavy chain 9	3.18213	0	0.258832	17.5417	up	0	0	10	0	0	0	0
ENSG00000007202	KIAA0100	KIAA0100	10919.5	9449.56	0.219557	1.15551	up	11192	11063	11073	9083	6926	11043	11742
ENSG00000007216	SLC13A2	solute carrier family 13 member 2	0	0	NA	NA	NA	0	0	0	0	0	0	0
ENSG00000007237	GAS7	growth arrest specific 7	0	2.01902	0.347472	-11.2192	down	0	0	0	0	0	0	9
ENSG00000007255	TRAPPC6A	trafficking protein particle complex 6A	1192.81	836.471	0.0317712	1.42629	up	1104	1421	1106	911	884	649	928
ENSG00000007264	MATK	megakaryocyte-associated tyrosine kinase	45.3619	17.8556	0.0292882	2.55089	up	66	28	45	23	20	20	8
ENSG00000007306	CEACAM7	carcinoembryonic antigen related cell adhesion molecule 7	0	0	NA	NA	NA	0	0	0	0	0	0	0
ENSG00000007312	CD79B	CD79b molecule	0	0	NA	NA	NA	0	0	0	0	0	0	0
ENSG00000007314	SCN4A	sodium voltage-gated channel alpha subunit 4	9.89218	8.17732	0.768946	1.2038	up	4	16	10	9	5	6	14
ENSG00000007341	ST7L	suppression of tumorigenicity 7 like	842.537	951.331	0.390308	-1.12952	down	807	823	945	1104	628	1053	1130
ENSG00000007350	TKTL1	transketolase-like 1	1.27285	12.2008	0.026741	-9.46432	down	0	0	4	9	16	19	4
ENSG00000007372	PAX6	paired box 6	115.572	169.891	0.0629931	-1.46953	down	106	135	111	162	161	219	144
ENSG00000007376	RPUSD1	RNA pseudouridylate synthase domain containing 1	1215.41	1187.05	0.847244	1.02407	up	1310	1212	1187	1032	1181	1238	1353
ENSG00000007384	RHBDF1	rhomboid 5 homolog 1 (Drosophila)	907.259	938.781	0.748967	-1.03492	down	942	948	877	908	799	1030	1090
ENSG00000007392	LUC7L	LUC7-like	1332.08	1740.09	0.0320945	-1.30602	down	1250	1316	1505	1835	1773	1556	1860
ENSG00000007402	CACNA2D2	calcium voltage-gated channel auxiliary subunit alpha2delta 2	11.5748	10.3977	0.905579	1.11097	up	23	12	0	8	4	25	6
ENSG00000007516	BAIAP3	BAI1 associated protein 3	51.3434	73.3895	0.244992	-1.43131	down	64	42	51	50	52	75	127
ENSG00000007520	TSR3	TSR3, 20S rRNA accumulation, homolog (S. cerevisiae)	1995.03	2411.86	0.247302	-1.20871	down	2118	1957	2016	2147	2950	2106	2427
ENSG00000007541	PIGQ	phosphatidylinositol glycan anchor biosynthesis class Q	1279.73	1381.71	0.575275	-1.07959	down	1332	1171	1410	1298	1342	1181	1790
ENSG00000007545	CRAMP1	cramped chromatin regulator homolog 1	1241.01	1112.26	0.752053	1.11556	up	1439	1029	1329	598	317	1742	2054
ENSG00000007866	TEAD3	TEA domain transcription factor 3	428.892	342.375	0.111402	1.25288	up	505	356	451	330	306	356	401
ENSG00000007908	SELE	selectin E	0	0	NA	NA	NA	0	0	0	0	0	0	0
ENSG00000007923	DNAJC11	DnaJ heat shock protein family (Hsp40) member C11	4385.31	5243.46	0.0880847	-1.1957	down	4234	4278	4890	4784	4487	5821	6293
ENSG00000007933	FMO3	flavin containing monooxygenase 3	0	0	NA	NA	NA	0	0	0	0	0	0	0
ENSG00000007944	MYLIP	myosin regulatory light chain interacting protein	344.263	340.601	0.950635	1.01017	up	308	398	343	414	245	387	348
ENSG00000007952	NOX1	NADPH oxidase 1	11.4486	11.2366	0.961107	1.0265	up	11	11	13	11	17	8	8
ENSG00000007968	E2F2	E2F transcription factor 2	568.94	890.939	0.0320049	-1.56609	down	686	685	356	765	883	812	1155
ENSG00000008018	PSMB1	proteasome subunit beta 1	23155.2	29435.2	0.228588	-1.2712	down	24487	17126	29425	36149	30635	31248	19908
ENSG00000008056	SYN1	synapsin I	49.2487	79.6313	0.058686	-1.61758	down	41	43	67	80	60	81	106
ENSG00000008083	JARID2	jumonji and AT-rich interaction domain containing 2	1023.8	678.512	0.00336867	1.50854	up	1129	915	1086	861	516	627	772
ENSG00000008086	CDKL5	cyclin dependent kinase like 5	103.894	64.8872	0.434651	1.60067	up	237	47	33	134	26	94	12
ENSG00000008118	CAMK1G	calcium/calmodulin dependent protein kinase IG	14.6412	13.7357	0.923916	1.06437	up	10	12	23	2	8	28	19
ENSG00000008128	CDK11A	cyclin-dependent kinase 11A	2720.17	2745.36	0.945329	-1.00942	down	2752	2664	2893	2857	1808	3056	3601
ENSG00000008130	NADK	NAD kinase	4179.54	4196.9	0.966515	-1.0041	down	4188	4354	4210	4056	4020	4236	4696
ENSG00000008196	TFAP2B	transcription factor AP-2 beta (activating enhancer binding protein 2 beta)	12.7136	9.88755	0.704467	1.2879	up	21	6	12	8	12	2	18
ENSG00000008197	TFAP2D	transcription factor AP-2 delta (activating enhancer binding protein 2 delta)	1.63557	1.85374	0.950391	-1.13844	down	5	0	0	0	0	4	4
ENSG00000008226	DLEC1	deleted in lung and esophageal cancer 1	2.61692	1.34601	0.790467	1.9318	up	8	0	0	0	0	0	6
ENSG00000008256	CYTH3	cytohesin 3	1631	1627.42	0.988367	1.00219	up	1496	1964	1504	1551	1562	1412	2086
ENSG00000008277	ADAM22	ADAM metallopeptidase domain 22	4057.52	3944.44	0.910386	1.02864	up	3039	5695	3585	2050	3367	4947	5801
ENSG00000008282	SYPL1	synaptophysin like 1	8283.23	4622.47	0.00521238	1.79198	up	9406	4585	11497	4759	4061	5714	4211
ENSG00000008283	CYB561	cytochrome b561	1311.31	1196.43	0.560654	1.09587	up	1262	1552	1177	1201	1031	1002	1657
ENSG00000008294	SPAG9	sperm associated antigen 9	16639.7	14897	0.356505	1.11695	up	16839	17069	16872	14999	10544	17654	18000
ENSG00000008300	CELSR3	cadherin EGF LAG seven-pass G-type receptor 3	2535.17	2600.45	0.904645	-1.02587	down	2236	2878	2615	2445	1612	2144	4620
ENSG00000008311	AASS	aminoadipate-semialdehyde synthase	1265.77	963.812	0.272264	1.31288	up	1138	1328	1399	1078	358	1222	1379
ENSG00000008323	PLEKHG6	pleckstrin homology and RhoGEF domain containing G6	6.21419	10.4096	0.539121	-1.68076	down	8	5	6	23	0	11	10
ENSG00000008324	SS18L2	synovial sarcoma translocation gene on chromosome 18-like 2	929.192	1581.31	0.0874575	-1.70185	down	1229	1291	287	1824	1644	1467	1424
ENSG00000008382	MPND	MPN domain containing	368.708	286.34	0.17965	1.2882	up	354	456	311	276	310	235	333
ENSG00000008394	MGST1	microsomal glutathione S-transferase 1	1110.77	1199.62	0.808431	-1.07985	down	857	1784	717	879	1688	1500	645
ENSG00000008405	CRY1	cryptochrome circadian clock 1	2872.24	3048.69	0.673844	-1.06146	down	2717	3597	2417	3073	2816	3013	3477
ENSG00000008438	PGLYRP1	peptidoglycan recognition protein 1	2.56509	1.34601	0.761579	1.89088	up	0	1	7	0	0	0	6
ENSG00000008441	NFIX	nuclear factor I/X (CCAAT-binding transcription factor)	197.864	112.198	0.108619	1.76083	up	172	246	184	125	28	185	133
ENSG00000008513	ST3GAL1	ST3 beta-galactoside alpha-2,3-sialyltransferase 1	10.2371	3.54707	0.322419	2.92641	up	7	16	8	4	9	0	0
ENSG00000008516	MMP25	matrix metallopeptidase 25	15.2057	18.6856	0.796382	-1.23213	down	5	27	14	39	0	22	18
ENSG00000008517	IL32	interleukin 32	617.937	695.236	0.612591	-1.1246	down	651	356	895	603	816	724	636
ENSG00000008710	PKD1	polycystin 1, transient receptor potential channel interacting	3637.04	3188.32	0.460246	1.1406	up	3607	3622	3879	2856	1860	3832	4683
ENSG00000008735	MAPK8IP2	mitogen-activated protein kinase 8 interacting protein 2	305.653	557.423	0.00120451	-1.82306	down	281	290	364	406	602	526	718
ENSG00000008838	MED24	mediator complex subunit 24	2828.63	2670.83	0.595675	1.0591	up	2808	2849	2980	2378	2446	2769	3272
ENSG00000008853	RHOBTB2	Rho related BTB domain containing 2	679.321	503.589	0.0251998	1.34966	up	652	715	706	516	494	560	462
ENSG00000008869	HEATR5B	HEAT repeat containing 5B	4254.61	3518.83	0.214565	1.20898	up	4685	4075	4231	3908	2179	4489	3919
ENSG00000008952	SEC62	SEC62 homolog, preprotein translocation factor	14211.8	12575.1	0.242736	1.13015	up	15540	13747	14102	14661	10490	13408	12607
ENSG00000008988	RPS20	ribosomal protein S20	85932	125829	0.0148465	-1.46428	down	80795	82210	99772	155632	132565	106189	111053
ENSG00000009307	CSDE1	cold shock domain containing E1	48792.5	45084.9	0.531766	1.08222	up	48563	54991	45070	45060	33038	53397	53425
ENSG00000009335	UBE3C	ubiquitin protein ligase E3C	9274.7	9121.96	0.873041	1.0167	up	9248	9627	9426	9094	7003	10258	11008
ENSG00000009413	REV3L	REV3 like, DNA directed polymerase zeta catalytic subunit	4805.53	5566.89	0.240028	-1.1585	down	4697	4649	5341	5728	3894	6776	6463
ENSG00000009694	TENM1	teneurin transmembrane protein 1	2.62325	7.28641	0.385391	-2.77455	down	0	4	4	17	8	0	4
ENSG00000009709	PAX7	paired box 7	0	0	NA	NA	NA	0	0	0	0	0	0	0
ENSG00000009724	MASP2	mannan binding lectin serine peptidase 2	84.7901	70.8832	0.566257	1.19401	up	78	103	77	98	33	100	62
ENSG00000009765	IYD	iodotyrosine deiodinase	0	0	NA	NA	NA	0	0	0	0	0	0	0
ENSG00000009780	FAM76A	family with sequence similarity 76 member A	644.625	716.846	0.50556	-1.11163	down	569	572	834	790	686	786	632
ENSG00000009790	TRAF3IP3	TRAF3 interacting protein 3	1.63557	1.86015	0.949156	-1.14208	down	5	0	0	4	0	0	4
ENSG00000009830	POMT2	protein O-mannosyltransferase 2	4120.29	5121.88	0.0259332	-1.24309	down	3750	4207	4630	5413	4429	5143	5873
ENSG00000009844	VTA1	vesicle (multivesicular body) trafficking 1	8003.68	8144.13	0.878575	-1.01754	down	8482	7299	8689	9644	6745	8895	7842
ENSG00000009950	MLXIPL	MLX interacting protein like	33.3525	43.3017	0.618399	-1.2972	down	33	31	38	49	54	5	66
ENSG00000009954	BAZ1B	bromodomain adjacent to zinc finger domain 1B	15891.5	15241.8	0.755989	1.0426	up	15049	15674	17841	15148	10293	17991	19339
ENSG00000010017	RANBP9	RAN binding protein 9	2647.42	2892.7	0.384309	-1.09271	down	2560	2676	2849	3297	2324	3151	3024
ENSG00000010030	ETV7	ETS variant 7	1.61045	3.91332	0.45362	-2.42271	down	0	1	4	4	2	9	1
ENSG00000010072	SPRTN	SprT-like N-terminal domain	880.332	1407.48	0.0300253	-1.59901	down	574	1353	741	1516	1144	1582	1497
ENSG00000010165	EEF1AKNMT		1992.65	2002.97	0.966628	-1.00538	down	2219	2067	1788	2121	1481	2083	2537
ENSG00000010219	DYRK4	dual specificity tyrosine phosphorylation regulated kinase 4	850.294	757.753	0.472926	1.12247	up	873	963	753	872	790	729	654
ENSG00000010244	ZNF207	zinc finger protein 207	16342	14982.2	0.420455	1.09073	up	17441	17080	15306	16266	11563	17033	16378
ENSG00000010256	UQCRC1	ubiquinol-cytochrome c reductase core protein I	15236.3	15561.6	0.870506	-1.02132	down	14819	15531	16170	14987	17183	14581	15753
ENSG00000010270	STARD3NL	STARD3 N-terminal like	5063.83	5501.06	0.423446	-1.08627	down	5087	4892	5494	6157	5203	5436	5462
ENSG00000010278	CD9	CD9 molecule	15032.2	11446.1	0.0719309	1.31329	up	14155	18883	12655	12809	9900	13148	10594
ENSG00000010282	HHATL	hedgehog acyltransferase-like	0	0	NA	NA	NA	0	0	0	0	0	0	0
ENSG00000010292	NCAPD2	non-SMC condensin I complex subunit D2	16371.5	16449.9	0.968185	-1.0048	down	14536	16259	19256	15187	13291	18630	20164
ENSG00000010295	IFFO1	intermediate filament family orphan 1	635.739	655.287	0.847964	-1.03075	down	545	732	661	569	628	603	864
ENSG00000010310	GIPR	gastric inhibitory polypeptide receptor	55.2237	65.231	0.648037	-1.18223	down	37	74	57	116	38	71	42
ENSG00000010318	PHF7	PHD finger protein 7	374.691	454.776	0.154171	-1.21403	down	370	429	342	435	399	498	519
ENSG00000010319	SEMA3G	semaphorin 3G	3.32357	1.4357	0.663916	2.35108	up	5	5	0	0	5	0	0
ENSG00000010322	NISCH	nischarin	3278.54	3306.73	0.941875	-1.00869	down	3342	3061	3620	3176	2557	3442	4391
ENSG00000010327	STAB1	stabilin 1	14.4419	2.99018	0.10142	4.76495	up	19	14	11	0	0	5	8
ENSG00000010361	FUZ	fuzzy planar cell polarity protein	371.697	534.503	0.0161746	-1.43757	down	316	365	456	604	502	471	590
ENSG00000010379	SLC6A13	solute carrier family 6 member 13	9.83402	22.3109	0.170371	-2.26147	down	4	13	13	17	33	30	7
ENSG00000010404	IDS	iduronate 2-sulfatase	5352.98	3061.63	0.00042339	1.7482	up	5036	5780	5513	3825	1835	3491	3474
ENSG00000010438	PRSS3	protease, serine 3	0	0	NA	NA	NA	0	0	0	0	0	0	0
ENSG00000010539	ZNF200	zinc finger protein 200	628.44	792.495	0.193444	-1.26113	down	416	743	759	767	674	881	908
ENSG00000010610	CD4	CD4 molecule	6.54229	1.61945	0.444208	4.01315	up	20	0	0	3	0	0	4
ENSG00000010626	LRRC23	leucine rich repeat containing 23	900.78	914.715	0.906984	-1.01516	down	899	929	921	811	924	1027	930
ENSG00000010671	BTK	Bruton tyrosine kinase	23.5927	12.2474	0.263005	1.93433	up	23	41	7	15	18	7	8
ENSG00000010704	HFE	hemochromatosis	1115.42	585.714	0.000601852	1.90442	up	1103	1090	1215	782	455	721	421
ENSG00000010803	SCMH1	sex comb on midleg homolog 1 (Drosophila)	1918.23	2135.86	0.400241	-1.11348	down	2087	1670	2111	1891	1768	2612	2445
ENSG00000010810	FYN	FYN proto-oncogene, Src family tyrosine kinase	1960.75	1941.87	0.955696	1.00962	up	2203	1660	2136	1525	1456	2085	2934
ENSG00000010818	HIVEP2	human immunodeficiency virus type I enhancer binding protein 2	3352.11	3427.68	0.880994	-1.02259	down	3274	3145	3832	3308	2450	4741	3541
ENSG00000010932	FMO1	flavin containing monooxygenase 1	0.993412	1.4357	0.878104	-1.42953	down	0	2	1	0	5	0	0
ENSG00000011007	ELOA		3481.06	3672.2	0.657096	-1.05496	down	3227	3482	3928	3242	3027	4137	4607
ENSG00000011009	LYPLA2	lysophospholipase II	3778.89	4123.58	0.517794	-1.09109	down	4037	3618	3887	4349	4473	3977	3751
ENSG00000011021	CLCN6	chloride voltage-gated channel 6	1494.49	1171.96	0.0869114	1.27525	up	1166	1689	1706	1127	1080	1163	1393
ENSG00000011028	MRC2	mannose receptor, C type 2	3747.02	3590.31	0.692715	1.04362	up	3685	3367	4415	3581	2942	3788	4359
ENSG00000011052	NME1-NME2	NME1-NME2 readthrough	10591.8	11718.1	0.515916	-1.10629	down	10144	10218	12017	11739	13810	9783	11536
ENSG00000011083	SLC6A7	solute carrier family 6 member 7	1.30846	0	0.441424	7.2077	up	4	0	0	0	0	0	0
ENSG00000011105	TSPAN9	tetraspanin 9	1692.5	1482.79	0.244803	1.14131	up	1702	1808	1651	1509	1288	1383	1868
ENSG00000011114	BTBD7	BTB domain containing 7	4448.58	4320.54	0.826163	1.02954	up	4830	4625	4108	4231	3068	5283	5162
ENSG00000011132	APBA3	amyloid beta precursor protein binding family A member 3	1424.73	1554.87	0.550196	-1.09111	down	1477	1493	1375	1366	1749	1439	1693
ENSG00000011143	MKS1	Meckel syndrome, type 1	1805.21	1902.62	0.630351	-1.05385	down	1732	1814	1968	1756	1825	1901	2235
ENSG00000011198	ABHD5	abhydrolase domain containing 5	1052.86	1052.86	0.999566	-1.00007	down	1193	1154	858	1185	914	1047	1136
ENSG00000011201	ANOS1	anosmin 1	0	0	NA	NA	NA	0	0	0	0	0	0	0
ENSG00000011243	AKAP8L	A-kinase anchoring protein 8 like	3844.03	4349.28	0.263299	-1.13142	down	3797	4150	3774	3935	4026	4926	4762
ENSG00000011258	MBTD1	mbt domain containing 1	2674.33	2372.21	0.28694	1.12718	up	2743	2667	2755	2322	1780	2745	2879
ENSG00000011260	UTP18	UTP18, small subunit processome component	9130.18	10244.8	0.355614	-1.12204	down	8502	9901	9448	10983	10431	10357	9493
ENSG00000011275	RNF216	ring finger protein 216	2808.81	3429.32	0.10582	-1.22079	down	2616	2834	3131	3029	3530	3439	3853
ENSG00000011295	TTC19	tetratricopeptide repeat domain 19	1608.15	1591.17	0.961282	1.0105	up	1315	2231	1335	1489	1137	1381	2568
ENSG00000011304	PTBP1	polypyrimidine tract binding protein 1	23058.8	21033	0.582333	1.09632	up	25490	27186	17418	23909	21533	20561	18628
ENSG00000011332	DPF1	double PHD fingers 1	859.157	914.658	0.64381	-1.06459	down	942	814	868	746	834	1007	1136
ENSG00000011347	SYT7	synaptotagmin 7	15.1355	13.1432	0.7824	1.15628	up	8	22	16	14	18	8	12
ENSG00000011376	LARS2	leucyl-tRNA synthetase 2, mitochondrial	1532.72	1944.35	0.13103	-1.26847	down	1549	1433	1704	1514	1823	2603	1935
ENSG00000011405	PIK3C2A	phosphatidylinositol-4-phosphate 3-kinase catalytic subunit type 2 alpha	4154.35	3295.44	0.112462	1.26049	up	4238	4279	4159	3670	2070	4080	3754
ENSG00000011422	PLAUR	plasminogen activator, urokinase receptor	27217.6	24538.1	0.459851	1.10922	up	26581	27856	28655	20141	27326	25247	25886
ENSG00000011426	ANLN	anillin actin binding protein	28289.2	31648.1	0.252948	-1.11874	down	29426	26721	30302	34441	25922	36297	32256
ENSG00000011451	WIZ	widely interspaced zinc finger motifs	1669.36	1648.11	0.928301	1.01265	up	1668	1779	1644	1528	1160	1951	2143
ENSG00000011454	RABGAP1	RAB GTPase activating protein 1	5267.37	4810.56	0.523469	1.09487	up	5483	4901	5717	5254	3035	5525	6033
ENSG00000011465	DCN	decorin	58.9178	100.304	0.118585	-1.70251	down	84	46	50	164	69	119	56
ENSG00000011478	QPCTL	glutaminyl-peptide cyclotransferase-like	1804.84	2063.48	0.273119	-1.14306	down	1754	1834	1923	2078	2176	1966	2088
ENSG00000011485	PPP5C	protein phosphatase 5 catalytic subunit	2428.69	2436.59	0.974251	-1.00331	down	2330	2480	2606	2456	2097	2357	3030
ENSG00000011523	CEP68	centrosomal protein 68kDa	1484.88	976.828	0.013047	1.52049	up	1413	1572	1546	1231	992	954	747
ENSG00000011566	MAP4K3	mitogen-activated protein kinase kinase kinase kinase 3	2534.58	2283.22	0.557362	1.10993	up	2007	3002	2717	2754	1427	2192	3060
ENSG00000011590	ZBTB32	zinc finger and BTB domain containing 32	3.68214	7.80942	0.388091	-2.13153	down	3	8	0	11	6	5	10
ENSG00000011600	TYROBP	TYRO protein tyrosine kinase binding protein	0	0	NA	NA	NA	0	0	0	0	0	0	0
ENSG00000011638	TMEM159	transmembrane protein 159	440.858	427.333	0.893696	1.03231	up	335	526	483	293	581	408	412
ENSG00000011677	GABRA3	gamma-aminobutyric acid type A receptor alpha3 subunit	379.759	363.053	0.765423	1.04641	up	338	344	481	336	342	366	430
ENSG00000012048	BRCA1	breast cancer 1	2931.52	2832.04	0.777306	1.03501	up	2807	2822	3333	3014	2020	3323	3263
ENSG00000012061	ERCC1	excision repair cross-complementation group 1	13434.2	14619.3	0.413817	-1.08819	down	14122	13716	13149	13833	14394	15361	15529
ENSG00000012124	CD22	CD22 molecule	37.6719	3.10478	0.00259173	12.0578	up	37	55	22	0	3	0	10
ENSG00000012171	SEMA3B	semaphorin 3B	162.687	79.2365	0.0238247	2.05502	up	128	208	159	123	85	37	73
ENSG00000012174	MBTPS2	membrane bound transcription factor peptidase, site 2	3357.12	2254.51	0.0929103	1.48899	up	3596	3370	3278	1114	1737	3300	3114
ENSG00000012211	PRICKLE3	prickle planar cell polarity protein 3	287.744	202.411	0.145144	1.42044	up	285	300	293	126	150	214	347
ENSG00000012223	LTF	lactotransferrin	0	0	NA	NA	NA	0	0	0	0	0	0	0
ENSG00000012232	EXTL3	exostosin like glycosyltransferase 3	1442.72	1548.85	0.825768	-1.07374	down	1443	1501	1458	2112	424	1100	2923
ENSG00000012504	NR1H4	nuclear receptor subfamily 1 group H member 4	173.448	184.965	0.75517	-1.06619	down	185	146	200	194	148	257	153
ENSG00000012660	ELOVL5	ELOVL fatty acid elongase 5	16074.9	19598.1	0.345982	-1.21917	down	20588	8230	20621	21180	15749	21641	21412
ENSG00000012779	ALOX5	arachidonate 5-lipoxygenase	5.80795	0	0.0956682	32.0017	up	9	0	9	0	0	0	0
ENSG00000012817	KDM5D	lysine demethylase 5D	0	0	NA	NA	NA	0	0	0	0	0	0	0
ENSG00000012822	CALCOCO1	calcium binding and coiled-coil domain 1	3021.05	2727.33	0.567582	1.10756	up	3012	2816	3410	3327	1447	3138	3391
ENSG00000012963	UBR7	ubiquitin protein ligase E3 component n-recognin 7 (putative)	9803.93	12430.5	0.0107957	-1.26789	down	9647	10037	10244	12380	11237	13995	12828
ENSG00000012983	MAP4K5	mitogen-activated protein kinase kinase kinase kinase 5	4602.55	4295.94	0.507076	1.07134	up	4517	4701	4833	4821	3460	4881	4346
ENSG00000013016	EHD3	EH domain containing 3	655.622	791.417	0.655862	-1.20735	down	1183	447	370	972	114	1094	1173
ENSG00000013275	PSMC4	proteasome 26S subunit, ATPase 4	25415.2	29570.9	0.190903	-1.1635	down	26134	25318	26143	28134	31135	30124	29671
ENSG00000013288	MAN2B2	mannosidase alpha class 2B member 2	3201.82	2802.32	0.336135	1.14244	up	2939	3540	3285	2408	2180	3201	3706
ENSG00000013293	SLC7A14	solute carrier family 7 member 14	0	0	NA	NA	NA	0	0	0	0	0	0	0
ENSG00000013297	CLDN11	claudin 11	7.04519	7.13005	0.994622	-1.00652	down	5	0	17	4	12	2	10
ENSG00000013306	SLC25A39	solute carrier family 25 member 39	3504.88	2763.52	0.0498342	1.26832	up	3162	3657	3884	2753	2639	2462	3363
ENSG00000013364	MVP	major vault protein	12849.5	12595.2	0.837099	1.02019	up	12523	12505	14240	11736	11228	13186	15127
ENSG00000013374	NUB1	negative regulator of ubiquitin-like proteins 1	5256.82	5232.03	0.956998	1.00475	up	5315	4976	5777	5371	4492	5788	5641
ENSG00000013375	PGM3	phosphoglucomutase 3	6636.75	5895.99	0.30704	1.12562	up	6254	7064	6933	6002	4806	7273	5939
ENSG00000013392	RWDD2A	RWD domain containing 2A	678.69	641.663	0.661658	1.05824	up	691	681	700	577	664	673	674
ENSG00000013441	CLK1	CDC like kinase 1	14752.7	12517.1	0.40772	1.17859	up	17398	10575	17257	16742	8634	15785	9958
ENSG00000013503	POLR3B	polymerase (RNA) III subunit B	1307.47	1143.05	0.248088	1.14366	up	1497	1164	1335	1243	909	1156	1366
ENSG00000013523	ANGEL1	angel homolog 1 (Drosophila)	1846.77	1945.05	0.760091	-1.05335	down	1364	1927	2357	2101	1314	2099	2497
ENSG00000013561	RNF14	ring finger protein 14	6020.59	5965.73	0.944485	1.00915	up	6602	5471	6329	6909	4138	7086	6331
ENSG00000013563	DNASE1L1	deoxyribonuclease I-like 1	1427.34	757.296	0.00462462	1.88438	up	1833	1415	1100	1109	507	530	972
ENSG00000013573	DDX11	DEAD/H-box helicase 11	5070.71	4975.83	0.853803	1.01899	up	5065	5027	5395	5005	3812	5621	5940
ENSG00000013583	HEBP1	heme binding protein 1	1549.35	1404.48	0.645987	1.10329	up	1689	1636	1397	1622	1627	787	1599
ENSG00000013588	GPRC5A	G protein-coupled receptor class C group 5 member A	2261.54	1801.18	0.116772	1.25539	up	2317	2547	2023	1560	1421	1965	2442
ENSG00000013619	MAMLD1	mastermind like domain containing 1	679.181	504.644	0.0292284	1.34533	up	658	623	797	525	370	602	571
ENSG00000013725	CD6	CD6 molecule	0	0	NA	NA	NA	0	0	0	0	0	0	0
ENSG00000013810	TACC3	transforming acidic coiled-coil containing protein 3	7278.92	8294.26	0.33673	-1.13943	down	7266	7027	7950	7160	9151	7769	9297
ENSG00000014123	UFL1	UFM1 specific ligase 1	5756.88	4954.87	0.318389	1.16177	up	5996	5590	5997	5683	2999	6012	5743
ENSG00000014138	POLA2	polymerase (DNA) alpha 2, accessory subunit	3476.2	4324.04	0.072735	-1.24382	down	3795	3463	3349	3823	4429	4346	4872
ENSG00000014164	ZC3H3	zinc finger CCCH-type containing 3	1289.53	1383.36	0.639078	-1.07275	down	1213	1272	1456	1051	1279	1485	1819
ENSG00000014216	CAPN1	calpain 1	4713.2	4143.53	0.22708	1.13744	up	4871	4616	4907	3752	3516	4424	5229
ENSG00000014257	ACPP	acid phosphatase, prostate	0	0	NA	NA	NA	0	0	0	0	0	0	0
ENSG00000014641	MDH1	malate dehydrogenase 1	12035	9201.01	0.0194715	1.30804	up	13956	11015	11788	10289	8598	9326	9030
ENSG00000014824	SLC30A9	solute carrier family 30 member 9	8865.9	8361.93	0.590972	1.06024	up	10030	8108	8949	9534	6469	9004	9168
ENSG00000014914	MTMR11	myotubularin related protein 11	1394.9	1154.49	0.197311	1.20784	up	1355	1340	1569	1225	739	1322	1477
ENSG00000014919	COX15	COX15 cytochrome c oxidase assembly homolog	1453.71	1453.38	0.997912	1.00031	up	1414	1392	1638	1636	1253	1648	1363
ENSG00000015133	CCDC88C	coiled-coil domain containing 88C	3230.69	3102.26	0.797578	1.04128	up	3146	3260	3460	3370	1867	4028	3530
ENSG00000015153	YAF2	YY1 associated factor 2	2919.64	2758.15	0.771092	1.05846	up	2295	3183	3439	3971	1677	2424	3304
ENSG00000015171	ZMYND11	zinc finger MYND-type containing 11	4822.93	4948.03	0.821858	-1.02598	down	5542	4781	4387	5586	4095	4808	5697
ENSG00000015285	WAS	Wiskott-Aldrich syndrome	8.29221	2.35151	0.18137	3.47977	up	3	16	6	3	0	4	3
ENSG00000015413	DPEP1	dipeptidase 1 (renal)	1.29956	1.53068	0.931528	-1.17164	down	3	0	1	0	2	4	0
ENSG00000015475	BID	BH3 interacting domain death agonist	1613.16	1848.39	0.350004	-1.14561	down	1563	1686	1674	2081	1925	1879	1540
ENSG00000015479	MATR3	matrin 3	35876.2	34040.9	0.53588	1.05392	up	37658	35427	36446	36829	30053	35929	35465
ENSG00000015520	NPC1L1	NPC1 like 1	1.30846	4.72935	0.392159	-3.62291	down	4	0	0	4	0	12	4
ENSG00000015532	XYLT2	xylosyltransferase II	2367.29	2183.57	0.471318	1.08411	up	2254	2565	2401	2045	1972	2161	2712
ENSG00000015568	RGPD5	RANBP2-like and GRIP domain containing 5	3481.12	3104.34	0.44642	1.12124	up	3078	3603	3953	3073	2092	3283	4364
ENSG00000015592	STMN4	stathmin 4	0	0	NA	NA	NA	0	0	0	0	0	0	0
ENSG00000015676	NUDCD3	NudC domain containing 3	5395.51	6926.06	0.0220357	-1.28365	down	5956	4892	5643	6209	6272	7761	7912
ENSG00000016082	ISL1	ISL LIM homeobox 1	41.782	39.446	0.875036	1.06046	up	34	55	38	63	40	31	24
ENSG00000016391	CHDH	choline dehydrogenase	42.4299	66.2743	0.12925	-1.56563	down	44	51	34	54	46	70	104
ENSG00000016402	IL20RA	interleukin 20 receptor subunit alpha	12.3823	16.7319	0.559276	-1.35564	down	13	9	16	22	5	24	19
ENSG00000016490	CLCA1	chloride channel accessory 1	0	0	NA	NA	NA	0	0	0	0	0	0	0
ENSG00000016602	CLCA4	chloride channel accessory 4	1.3504	0	0.434409	7.42255	up	0	4	0	0	0	0	0
ENSG00000016864	GLT8D1	glycosyltransferase 8 domain containing 1	3251.37	3289.91	0.912766	-1.01184	down	3741	3200	2977	3449	2958	3303	3658
ENSG00000017260	ATP2C1	ATPase secretory pathway Ca2+ transporting 1	12195.2	10529.4	0.194608	1.15818	up	11929	12888	12388	11274	8111	12756	10862
ENSG00000017427	IGF1	insulin like growth factor 1	8.50301	16.1295	0.287771	-1.88784	down	4	10	12	8	25	20	10
ENSG00000017483	SLC38A5	solute carrier family 38 member 5	5.85246	2.82867	0.549316	2.08248	up	14	0	4	4	4	3	0
ENSG00000017797	RALBP1	ralA binding protein 1	10326	11623.6	0.188426	-1.12568	down	10413	10188	10937	11182	9756	12802	13684
ENSG00000018189	RUFY3	RUN and FYVE domain containing 3	1439.22	1342.78	0.490882	1.07186	up	1572	1327	1499	1466	1175	1317	1505
ENSG00000018236	CNTN1	contactin 1	1514.5	410.095	1.43001e-05	3.69096	up	1185	2351	1047	490	147	458	626
ENSG00000018280	SLC11A1	solute carrier family 11 member 1	45.6058	39.2884	0.718158	1.16243	up	62	26	52	66	40	17	35
ENSG00000018408	WWTR1	WW domain containing transcription regulator 1	4214.49	3022.99	0.0536838	1.39396	up	4300	4152	4419	2956	1709	3817	4048
ENSG00000018510	AGPS	alkylglycerone phosphate synthase	9198.07	8415.4	0.361887	1.09298	up	9694	8588	9829	9102	6620	9499	9149
ENSG00000018607	ZNF806	zinc finger protein 806	0	0	NA	NA	NA	0	0	0	0	0	0	0
ENSG00000018610	CXorf56	chromosome X open reading frame 56	1645.92	1302.09	0.18987	1.26406	up	1415	1277	2363	1118	1074	1534	1595
ENSG00000018625	ATP1A2	ATPase Na+/K+ transporting subunit alpha 2	2.3632	0	0.313336	13.0004	up	0	7	0	0	0	0	0
ENSG00000018699	TTC27	tetratricopeptide repeat domain 27	2350.6	2667.08	0.329858	-1.13451	down	2649	2278	2247	2342	2745	2909	2762
ENSG00000018869	ZNF582	zinc finger protein 582	93.0445	107.134	0.640325	-1.15238	down	149	53	83	112	63	133	135
ENSG00000019102	VSIG2	V-set and immunoglobulin domain containing 2	1.33991	2.78278	0.548966	-2.07954	down	1	3	0	3	4	1	3
ENSG00000019144	PHLDB1	pleckstrin homology like domain family B member 1	1443.13	1802.54	0.0479516	-1.24926	down	1389	1465	1553	1761	1429	1876	2317
ENSG00000019169	MARCO	macrophage receptor with collagenous structure	0	0.478199	0.702446	-2.74357	down	0	0	0	0	0	2	0
ENSG00000019186	CYP24A1	cytochrome P450 family 24 subfamily A member 1	1.688	0	0.38317	9.28178	up	0	5	0	0	0	0	0
ENSG00000019485	PRDM11	PR domain 11	841.649	781.376	0.688127	1.07716	up	930	573	1081	1031	604	756	798
ENSG00000019505	SYT13	synaptotagmin 13	0	0	NA	NA	NA	0	0	0	0	0	0	0
ENSG00000019549	SNAI2	snail family zinc finger 2	54.2664	276.597	8.23115e-07	-5.09029	down	34	26	108	220	263	293	348
ENSG00000019582	CD74	CD74 molecule	12.9778	2.34991	0.129102	5.47593	up	28	0	12	2	0	5	3
ENSG00000019991	HGF	hepatocyte growth factor	0.636425	2.94216	0.278696	-4.57337	down	0	0	2	4	2	4	2
ENSG00000019995	ZRANB1	zinc finger RANBP2-type containing 1	1477.3	1551.57	0.650021	-1.05018	down	1478	1414	1623	1460	1388	1811	1643
ENSG00000020129	NCDN	neurochondrin	1921.94	1927.41	0.985036	-1.00297	down	1991	1889	1989	1612	1379	2674	2247
ENSG00000020181	ADGRA2	adhesion G protein-coupled receptor A2	37.3035	39.7226	0.86044	-1.06141	down	37	36	41	44	51	24	39
ENSG00000020219	CCT8L1P	chaperonin containing TCP1 subunit 8 like 1, pseudogene	0	0	NA	NA	NA	0	0	0	0	0	0	0
ENSG00000020256	ZFP64	ZFP64 zinc finger protein	789.154	735.282	0.562649	1.07348	up	757	735	922	683	687	736	881
ENSG00000020426	MNAT1	MNAT1, CDK activating kinase assembly factor	4157.77	3843.82	0.505781	1.08175	up	4387	3747	4581	4555	3520	3821	3669
ENSG00000020577	SAMD4A	sterile alpha motif domain containing 4A	1399.9	1106.93	0.308815	1.26454	up	1329	1741	1186	665	859	1736	1271
ENSG00000020633	RUNX3	runt related transcription factor 3	613.154	1058.08	0.131389	-1.72589	down	220	1292	330	997	846	1047	1448
ENSG00000020922	MRE11		4678.47	4638.78	0.939219	1.00856	up	5020	4233	5051	5403	3795	5109	4578
ENSG00000021300	PLEKHB1	pleckstrin homology domain containing B1	368.795	191.759	0.0506976	1.92227	up	244	511	366	240	141	73	339
ENSG00000021355	SERPINB1	serpin peptidase inhibitor, clade B (ovalbumin), member 1	921.236	932.513	0.936284	-1.01201	down	848	1072	886	803	986	990	978
ENSG00000021461	CYP3A43	cytochrome P450 family 3 subfamily A member 43	0	1.8685	0.363827	-10.3665	down	0	0	0	0	0	5	3
ENSG00000021488	SLC7A9	solute carrier family 7 member 9	23.4409	36.2882	0.378092	-1.55176	down	29	14	29	24	9	53	68
ENSG00000021574	SPAST	spastin	2020.09	1905.29	0.796217	1.06022	up	2521	1046	2647	2147	1221	2242	2237
ENSG00000021645	NRXN3	neurexin 3	0.96354	2.8086	0.55919	-2.87792	down	1	0	2	0	9	0	1
ENSG00000021762	OSBPL5	oxysterol binding protein like 5	277.819	298.006	0.692181	-1.07309	down	222	293	334	257	232	360	372
ENSG00000021776	AQR	aquarius intron-binding spliceosomal factor	6290.33	6404.21	0.896856	-1.01809	down	6822	5611	6802	7043	5349	8055	5559
ENSG00000021826	CPS1	carbamoyl-phosphate synthase 1	70.5957	40.5832	0.146813	1.73808	up	85	57	74	38	36	16	77
ENSG00000021852	C8B	complement component 8, beta polypeptide	0	0	NA	NA	NA	0	0	0	0	0	0	0
ENSG00000022267	FHL1	four and a half LIM domains 1	2336.27	1092.28	0.00712113	2.13919	up	2747	2889	1453	1599	1313	588	846
ENSG00000022277	RTF2		8090.06	8124.08	0.967514	-1.00416	down	8398	7772	8545	8874	7861	7761	8359
ENSG00000022355	GABRA1	gamma-aminobutyric acid type A receptor alpha1 subunit	11.7111	5.7598	0.441783	2.0252	up	10	25	0	4	4	4	12
ENSG00000022556	NLRP2	NLR family, pyrin domain containing 2	731.222	989.738	0.0404125	-1.35298	down	789	703	741	884	1118	963	1006
ENSG00000022567	SLC45A4	solute carrier family 45 member 4	575.922	568.079	0.920995	1.0135	up	597	610	549	607	478	504	732
ENSG00000022840	RNF10	ring finger protein 10	4738.33	5534.14	0.222089	-1.16789	down	4400	4536	5555	4738	5503	6165	5971
ENSG00000022976	ZNF839	zinc finger protein 839	1635.37	1781.28	0.450621	-1.0891	down	1707	1567	1722	1657	1725	1693	2150
ENSG00000023041	ZDHHC6	zinc finger DHHC-type containing 6	4493.91	4981.6	0.370403	-1.10853	down	4690	4040	5015	5537	3961	5852	4958
ENSG00000023171	GRAMD1B	GRAM domain containing 1B	381.232	354.581	0.722704	1.0747	up	424	282	463	345	252	317	550
ENSG00000023191	RNH1	ribonuclease/angiogenin inhibitor 1	5754.03	6315.13	0.47705	-1.09745	down	5735	5809	6024	5501	6872	6035	7020
ENSG00000023228	NDUFS1	NADH:ubiquinone oxidoreductase core subunit S1	8500.24	7957.13	0.503942	1.06823	up	7918	8403	9658	8645	6361	8391	9109
ENSG00000023287	RB1CC1	RB1 inducible coiled-coil 1	15229.5	15530.6	0.873928	-1.01978	down	17472	13736	15326	17452	11238	18063	16868
ENSG00000023318	ERP44	endoplasmic reticulum protein 44	3302.05	3771.86	0.389602	-1.14215	down	3304	3487	3281	3491	4487	3413	3687
ENSG00000023330	ALAS1	5'-aminolevulinate synthase 1	2572.69	3024.94	0.121755	-1.17574	down	2365	2801	2682	2981	2844	3089	3353
ENSG00000023445	BIRC3	baculoviral IAP repeat containing 3	20899.6	18607.3	0.503654	1.12318	up	21250	21561	20959	16451	12045	27879	20162
ENSG00000023516	AKAP11	A-kinase anchoring protein 11	4311.25	3689.77	0.324238	1.16831	up	4814	3983	4374	3860	2212	4462	4719
ENSG00000023572	GLRX2	glutaredoxin 2	1009.45	1268.15	0.0665582	-1.25588	down	1006	1036	1039	1325	1315	1232	1235
ENSG00000023608	SNAPC1	small nuclear RNA activating complex polypeptide 1	2942.53	2898.24	0.917866	1.01532	up	3252	3399	2298	3067	2837	2890	2917
ENSG00000023697	DERA	deoxyribose-phosphate aldolase	4125.88	4507.01	0.530991	-1.09232	down	4364	3918	4323	4935	4210	5391	3661
ENSG00000023734	STRAP	serine/threonine kinase receptor associated protein	13635.1	13869.5	0.915845	-1.01719	down	12376	17248	11828	17618	12584	13045	12911
ENSG00000023839	ABCC2	ATP binding cassette subfamily C member 2	173.967	200.774	0.418908	-1.15513	down	181	191	158	223	144	249	206
ENSG00000023892	DEF6	DEF6, guanine nucleotide exchange factor	11.329	11.4622	0.986514	-1.01217	down	5	24	5	24	11	4	7
ENSG00000023902	PLEKHO1	pleckstrin homology domain containing O1	208.61	324.553	0.0212287	-1.55447	down	185	187	267	299	362	267	378
ENSG00000023909	GCLM	glutamate-cysteine ligase modifier subunit	2031.55	2038.78	0.990157	-1.00367	down	1106	2615	2473	2673	694	2504	2663
ENSG00000024048	UBR2	ubiquitin protein ligase E3 component n-recognin 2	6153.15	6399.83	0.749969	-1.04014	down	6405	5768	6633	7068	4537	7781	6844
ENSG00000024422	EHD2	EH domain containing 2	1648.57	1586.02	0.889908	1.03951	up	771	2054	2209	1713	1624	2070	947
ENSG00000024526	DEPDC1	DEP domain containing 1	10758.1	9467.41	0.595739	1.1363	up	11306	9727	11866	12888	3545	12160	10876
ENSG00000024862	CCDC28A	coiled-coil domain containing 28A	1502.02	2202.22	0.0219	-1.46603	down	1504	1725	1344	1771	2533	2056	2483
ENSG00000025039	RRAGD	Ras related GTP binding D	1421.35	1372.01	0.878005	1.03608	up	2077	961	1312	1000	1444	1864	1208
ENSG00000025156	HSF2	heat shock transcription factor 2	2695.57	2861.14	0.720923	-1.06155	down	2185	3116	2919	3446	1763	3189	3401
ENSG00000025293	PHF20	PHD finger protein 20	3578.63	3470.77	0.761456	1.03098	up	3449	3587	3895	3815	2672	3752	3959
ENSG00000025423	HSD17B6	hydroxysteroid (17-beta) dehydrogenase 6	183.683	214.545	0.479311	-1.16892	down	220	149	193	187	152	200	348
ENSG00000025434	NR1H3	nuclear receptor subfamily 1 group H member 3	532.628	640.279	0.173523	-1.20158	down	544	535	547	589	671	597	727
ENSG00000025708	TYMP	thymidine phosphorylase	225.469	196.832	0.583024	1.1467	up	208	291	186	217	253	148	163
ENSG00000025770	NCAPH2	non-SMC condensin II complex subunit H2	2642.87	3243.86	0.171447	-1.22723	down	2575	2533	2971	2702	3729	3157	3423
ENSG00000025772	TOMM34	translocase of outer mitochondrial membrane 34	4344.5	4857.5	0.613036	-1.11813	down	3207	5451	4573	3283	3254	6797	6721
ENSG00000025796	SEC63	SEC63 homolog, protein translocation regulator	7746.02	9108.81	0.0709958	-1.17596	down	8036	8149	7436	9387	7817	9652	10239
ENSG00000025800	KPNA6	karyopherin subunit alpha 6	6334.59	5738.97	0.787723	1.10374	up	8877	7738	2572	7145	1318	7610	8118
ENSG00000026025	VIM	vimentin	324283	334165	0.861267	-1.03047	down	391345	312825	284900	264845	369630	285135	428397
ENSG00000026036	RTEL1-TNFRSF6B	RTEL1-TNFRSF6B readthrough (NMD candidate)	770.137	1295.98	0.163208	-1.68289	down	1236	322	808	472	787	1553	2608
ENSG00000026103	FAS	Fas cell surface death receptor	610.091	797.714	0.319241	-1.3069	down	708	516	642	626	1278	660	545
ENSG00000026297	RNASET2	ribonuclease T2	292.701	229.082	0.225053	1.27774	up	277	346	268	279	216	157	278
ENSG00000026508	CD44	CD44 molecule (Indian blood group)	13478.5	12728.9	0.664687	1.05887	up	14725	12127	14354	16394	9324	12321	14084
ENSG00000026559	KCNG1	potassium voltage-gated channel modifier subfamily G member 1	63.7209	72.4015	0.700161	-1.1382	down	83	48	64	108	33	55	106
ENSG00000026652	AGPAT4	1-acylglycerol-3-phosphate O-acyltransferase 4	790.337	1029.16	0.0832723	-1.30238	down	609	864	941	1208	777	1078	1148
ENSG00000026751	SLAMF7	SLAM family member 7	0	1.20351	0.46357	-6.6725	down	0	0	0	5	0	0	0
ENSG00000026950	BTN3A1	butyrophilin subfamily 3 member A1	1044.4	835.557	0.0358043	1.24996	up	1139	972	1080	923	708	897	872
ENSG00000027001	MIPEP	mitochondrial intermediate peptidase	514.055	647.261	0.0493317	-1.25905	down	590	475	505	669	576	656	731
ENSG00000027075	PRKCH	protein kinase C eta	438.974	410.299	0.668724	1.07017	up	523	441	374	429	408	356	467
ENSG00000027644	INSRR	insulin receptor-related receptor	2.32442	1.41148	0.774059	1.63398	up	0	5	2	4	0	0	2
ENSG00000027697	IFNGR1	interferon gamma receptor 1	3468.88	3803.86	0.38086	-1.09655	down	3722	3332	3540	3996	3260	4451	3752
ENSG00000027847	B4GALT7	xylosylprotein beta 1,4-galactosyltransferase, polypeptide 7	1294.14	772.109	0.00369774	1.67624	up	1468	1458	1011	614	791	722	1001
ENSG00000027869	SH2D2A	SH2 domain containing 2A	86.3359	124.573	0.113731	-1.44338	down	82	66	117	118	87	157	150
ENSG00000028116	VRK2	vaccinia related kinase 2	2042.11	1928.8	0.592082	1.05877	up	2171	1899	2171	1895	1654	2287	2010
ENSG00000028137	TNFRSF1B	tumor necrosis factor receptor superfamily member 1B	75.6356	89.6475	0.590909	-1.18721	down	44	106	80	114	52	72	134
ENSG00000028203	VEZT	vezatin, adherens junctions transmembrane protein	6173.19	5313.19	0.231644	1.16178	up	6660	6291	5879	6473	3792	5520	6002
ENSG00000028277	POU2F2	POU class 2 homeobox 2	258.708	126.191	0.00131927	2.04821	up	172	315	302	129	88	159	142
ENSG00000028310	BRD9	bromodomain containing 9	2181.81	3395.25	7.99414e-05	-1.556	down	2056	2215	2393	3292	3419	3257	3755
ENSG00000028528	SNX1	sorting nexin 1	5626.03	5965.73	0.588454	-1.06031	down	5509	5367	6323	6312	5729	6344	5726
ENSG00000028839	TBPL1	TATA-box binding protein like 1	3179.1	3232.83	0.885708	-1.01684	down	3512	2991	3207	3841	2961	3062	3236
ENSG00000029153	ARNTL2	aryl hydrocarbon receptor nuclear translocator like 2	7993.7	5568.01	0.0205697	1.43557	up	8995	7550	7864	5534	3556	7517	6319
ENSG00000029363	BCLAF1	BCL2 associated transcription factor 1	16114.3	17463.2	0.432518	-1.08369	down	17299	15020	16922	18223	16136	19405	16956
ENSG00000029364	SLC39A9	solute carrier family 39 member 9	3056.08	2562.65	0.393237	1.19244	up	2559	3288	3485	2316	1451	4013	2804
ENSG00000029534	ANK1	ankyrin 1	524.49	671.739	0.206314	-1.28056	down	460	400	751	827	533	787	586
ENSG00000029559	IBSP	integrin binding sialoprotein	16.7616	23.8177	0.400877	-1.42214	down	25	16	10	30	20	21	26
ENSG00000029639	TFB1M	transcription factor B1, mitochondrial	1436.44	1762.48	0.0808611	-1.22674	down	1627	1306	1456	1734	1728	1887	1773
ENSG00000029725	RABEP1	rabaptin, RAB GTPase binding effector protein 1	3610.94	3297.9	0.483343	1.0948	up	4087	3451	3485	3591	2277	3818	3864
ENSG00000029993	HMGB3	high mobility group box 3	6097.65	5936.82	0.823487	1.02717	up	5831	6222	6567	6349	6092	5870	5598
ENSG00000030066	NUP160	nucleoporin 160kDa	7121.74	7455.71	0.624515	-1.04692	down	7378	7026	7342	8240	6015	8289	7860
ENSG00000030110	BAK1	BCL2 antagonist/killer 1	1528.36	2058.05	0.120697	-1.34646	down	1927	887	1881	2232	1906	2014	2193
ENSG00000030304	MUSK	muscle, skeletal, receptor tyrosine kinase	8.92389	2.87992	0.29328	3.12934	up	9	13	5	6	5	0	0
ENSG00000030419	IKZF2	IKAROS family zinc finger 2	259.471	112.638	0.0512348	2.30143	up	393	138	265	235	26	71	141
ENSG00000030582	GRN	granulin	5419.33	5241.42	0.774658	1.03399	up	5076	5458	6022	4549	5106	5741	5829
ENSG00000031003	FAM13B	family with sequence similarity 13 member B	3108.09	2931.44	0.709817	1.06024	up	2508	3417	3564	3676	2263	3365	2640
ENSG00000031081	ARHGAP31	Rho GTPase activating protein 31	784.718	505.633	0.0413891	1.55194	up	867	784	743	828	404	386	437
ENSG00000031691	CENPQ	centromere protein Q	2002.51	2201.23	0.451348	-1.09929	down	1920	2352	1824	2060	1950	2477	2466
ENSG00000031698	SARS	seryl-tRNA synthetase	10236.3	11331.1	0.275666	-1.10695	down	10862	9376	11055	12086	9638	12563	11816
ENSG00000031823	RANBP3	RAN binding protein 3	3211.01	3061.5	0.61555	1.04885	up	3220	3376	3199	2995	2803	3096	3546
ENSG00000032219	ARID4A	AT-rich interaction domain 4A	3075.54	3026.9	0.923959	1.01594	up	2831	3395	3153	3645	1750	3523	3587
ENSG00000032389	EIPR1		2567.63	2657.26	0.798072	-1.03479	down	2832	2621	2377	2877	2780	2368	2676
ENSG00000032444	PNPLA6	patatin like phospholipase domain containing 6	3850.27	3891.07	0.931515	-1.01056	down	3699	3565	4515	3352	3641	4072	4748
ENSG00000032742	IFT88	intraflagellar transport 88	1531.78	1702.65	0.304994	-1.11142	down	1630	1364	1691	1837	1508	1801	1769
ENSG00000033011	ALG1	ALG1, chitobiosyldiphosphodolichol beta-mannosyltransferase	1213.22	1378.63	0.257303	-1.13608	down	1361	1125	1220	1438	1341	1353	1444
ENSG00000033030	ZCCHC8	zinc finger CCHC-type containing 8	2219.69	2668.84	0.090089	-1.2025	down	2415	2100	2265	2672	2043	3020	3196
ENSG00000033050	ABCF2	ATP binding cassette subfamily F member 2	5152.39	6318.01	0.0808593	-1.22615	down	5108	5462	5146	6164	6585	6275	6433
ENSG00000033100	CHPF2	chondroitin polymerizing factor 2	682.988	728.15	0.651412	-1.0667	down	690	739	653	832	494	772	898
ENSG00000033122	LRRC7	leucine rich repeat containing 7	60.3853	25.5588	0.0118807	2.35868	up	81	41	63	22	17	39	27
ENSG00000033170	FUT8	fucosyltransferase 8 (alpha (1,6) fucosyltransferase)	5720.54	3792.86	0.000604985	1.50821	up	5800	5742	5923	3645	3102	4858	3848
ENSG00000033178	UBA6	ubiquitin like modifier activating enzyme 6	5080.11	6481.03	0.122152	-1.27577	down	6774	3792	4978	7293	5125	7294	6731
ENSG00000033327	GAB2	GRB2 associated binding protein 2	1036.12	848.084	0.218552	1.2216	up	1080	1015	1069	986	626	1128	719
ENSG00000033627	ATP6V0A1	ATPase H+ transporting V0 subunit a1	1270.06	1061.5	0.274845	1.19604	up	1290	1184	1409	1086	647	1161	1501
ENSG00000033800	PIAS1	protein inhibitor of activated STAT 1	3111.96	2815.69	0.36803	1.10525	up	3193	2859	3464	3073	2376	3265	2733
ENSG00000033867	SLC4A7	solute carrier family 4 member 7	4809.12	4153.34	0.441996	1.15779	up	5546	4280	4871	4726	2096	5157	5264
ENSG00000034053	APBA2	amyloid beta precursor protein binding family A member 2	1213.39	1281.04	0.733428	-1.05565	down	1547	1114	1041	1232	1291	1110	1553
ENSG00000034152	MAP2K3	mitogen-activated protein kinase kinase 3	4498.86	4445.07	0.927939	1.01213	up	4641	5106	3950	4010	4440	4312	5233
ENSG00000034239	EFCAB1	EF-hand calcium binding domain 1	0	1.1955	0.465068	-6.63143	down	0	0	0	0	0	5	0
ENSG00000034510	TMSB10	thymosin beta 10	56653.1	44266.9	0.161046	1.2798	up	53044	59243	60655	29516	36113	53317	62606
ENSG00000034533	ASTE1	asteroid homolog 1 (Drosophila)	1178.87	1346.63	0.447217	-1.1422	down	906	1105	1601	1633	1159	1491	1178
ENSG00000034677	RNF19A	ring finger protein 19A, RBR E3 ubiquitin protein ligase	5084.11	4127.14	0.465397	1.23184	up	7826	3351	4377	7456	1978	3942	3664
ENSG00000034693	PEX3	peroxisomal biogenesis factor 3	1805.35	2359.93	0.025986	-1.30718	down	1749	1994	1760	2092	2228	2420	2844
ENSG00000034713	GABARAPL2	GABA(A) receptor-associated protein like 2	6581.01	6177.18	0.788895	1.0654	up	7874	4118	8218	7753	6580	3444	7124
ENSG00000034971	MYOC	myocilin	0	0	NA	NA	NA	0	0	0	0	0	0	0
ENSG00000035115	SH3YL1	SH3 and SYLF domain containing 1	227.243	256.015	0.508821	-1.12591	down	228	242	223	276	251	301	203
ENSG00000035141	FAM136A	family with sequence similarity 136 member A	7210.09	6922.6	0.894464	1.04155	up	7174	7376	7458	9160	8538	1970	8002
ENSG00000035403	VCL	vinculin	35601.4	38936	0.373122	-1.09367	down	33570	34979	40260	39200	31754	45289	42588
ENSG00000035499	DEPDC1B	DEP domain containing 1B	2812.96	2675.26	0.658563	1.05148	up	3097	2466	3040	2996	2210	3008	2676
ENSG00000035664	DAPK2	death-associated protein kinase 2	7.17615	17.1944	0.160981	-2.39139	down	11	4	7	31	15	18	5
ENSG00000035681	NSMAF	neutral sphingomyelinase activation associated factor	4529.53	6654.6	0.000278303	-1.46915	down	5193	4087	4560	6339	5841	7398	7501
ENSG00000035687	ADSS	adenylosuccinate synthase	7146.08	8026.54	0.368368	-1.1232	down	5886	7768	8165	9392	7163	7941	8070
ENSG00000035720	STAP1	signal transducing adaptor family member 1	0	1.68011	0.386808	-9.311	down	0	0	0	4	0	3	0
ENSG00000035862	TIMP2	TIMP metallopeptidase inhibitor 2	6766.32	8033.66	0.598738	-1.18732	down	8917	9800	1700	8236	6766	7701	10106
ENSG00000035928	RFC1	replication factor C subunit 1	11133.7	11134.8	0.999176	-1.00012	down	12930	10397	10666	10712	9081	12804	12871
ENSG00000036054	TBC1D23	TBC1 domain family member 23	4732.34	4155.69	0.328625	1.1388	up	4243	4053	6210	4114	3753	4203	4827
ENSG00000036257	CUL3	cullin 3	5574.7	5671.28	0.837113	-1.01731	down	5630	5684	5701	6032	5068	5735	6209
ENSG00000036448	MYOM2	myomesin 2	14.1106	23.5123	0.344604	-1.66555	down	11	17	15	34	25	5	31
ENSG00000036473	OTC	ornithine carbamoyltransferase	2.00463	1.37554	0.833992	1.4403	up	2	4	0	0	0	2	4
ENSG00000036530	CYP46A1	cytochrome P450 family 46 subfamily A member 1	3.92854	6.97383	0.454653	-1.77099	down	8	2	2	8	8	4	8
ENSG00000036549	AC118549.1		3666.93	3350.01	0.617117	1.09456	up	4251	3752	3173	4078	2311	4521	2781
ENSG00000036565	SLC18A1	solute carrier family 18 member A1	0	0	NA	NA	NA	0	0	0	0	0	0	0
ENSG00000036672	USP2	ubiquitin specific peptidase 2	40.278	61.0825	0.288421	-1.51401	down	32	44	47	33	88	34	88
ENSG00000036828	CASR	calcium sensing receptor	0	0	NA	NA	NA	0	0	0	0	0	0	0
ENSG00000037042	TUBG2	tubulin gamma 2	840.699	871.959	0.749993	-1.03734	down	826	900	838	810	758	920	1067
ENSG00000037241	RPL26L1	ribosomal protein L26 like 1	6219.62	5528.32	0.43053	1.12511	up	6594	5745	6672	7007	5531	4914	4808
ENSG00000037280	FLT4	fms related tyrosine kinase 4	474.472	436.457	0.579063	1.08802	up	470	458	522	451	480	384	438
ENSG00000037474	NSUN2	NOP2/Sun RNA methyltransferase family member 2	4131.83	4879.4	0.141432	-1.18085	down	4068	4443	4089	5000	4941	4762	4986
ENSG00000037637	FBXO42	F-box protein 42	1222.12	1557.83	0.115438	-1.27471	down	1470	1304	946	1444	1424	1826	1626
ENSG00000037749	MFAP3	microfibrillar associated protein 3	446.963	334.217	0.197702	1.3363	up	511	399	456	432	153	402	402
ENSG00000037757	MRI1	methylthioribose-1-phosphate isomerase 1	1618.75	1476.24	0.48473	1.09627	up	1494	1760	1684	1449	1104	1530	1982
ENSG00000037897	METTL1	methyltransferase like 1	972.407	1296.48	0.0499201	-1.33289	down	862	1046	1060	1209	1440	1244	1313
ENSG00000037965	HOXC8	homeobox C8	36.1852	37.6939	0.947497	-1.03933	down	9	24	79	19	52	62	15
ENSG00000038002	AGA	aspartylglucosaminidase	1174.91	1165.73	0.966995	1.00758	up	996	1253	1339	1295	647	1440	1444
ENSG00000038210	PI4K2B	phosphatidylinositol 4-kinase type 2 beta	1764.33	2651.09	0.111214	-1.50237	down	2112	1517	1764	2268	4177	2031	1873
ENSG00000038219	BOD1L1	biorientation of chromosomes in cell division 1 like 1	9731.74	9079.76	0.658942	1.07176	up	10857	9270	9587	9357	5456	11045	11679
ENSG00000038274	MAT2B	methionine adenosyltransferase 2B	8719.91	7543.48	0.239969	1.15597	up	9162	8280	9200	6130	7135	8435	8926
ENSG00000038295	TLL1	tolloid like 1	27.3239	27.6219	0.97453	-1.01391	down	21	21	42	30	12	24	50
ENSG00000038358	EDC4	enhancer of mRNA decapping 4	5291.07	4193.56	0.0305753	1.26163	up	5577	5555	5001	4421	3437	4064	5219
ENSG00000038382	TRIO	trio Rho guanine nucleotide exchange factor	12601.1	11487.7	0.546529	1.09688	up	12049	12911	13516	10810	7305	13537	15831
ENSG00000038427	VCAN	versican	2499.42	1469.49	0.0225308	1.7005	up	2442	2466	2728	1646	583	1764	2158
ENSG00000038532	CLEC16A	C-type lectin domain family 16 member A	829.139	796.927	0.786905	1.04035	up	844	673	1024	762	657	788	1054
ENSG00000038945	MSR1	macrophage scavenger receptor 1	2.92207	1.89803	0.797628	1.53365	up	0	3	6	0	0	7	1
ENSG00000039068	CDH1	cadherin 1	0	0	NA	NA	NA	0	0	0	0	0	0	0
ENSG00000039123	MTREX		12133.6	11606.2	0.694896	1.04543	up	13358	10663	13086	13351	9039	12918	12073
ENSG00000039139	DNAH5	dynein axonemal heavy chain 5	651.749	796.333	0.128695	-1.22204	down	577	706	706	851	632	953	812
ENSG00000039319	ZFYVE16	zinc finger FYVE-type containing 16	6507.2	5152.75	0.125611	1.26282	up	8277	5099	6531	5671	3712	6154	5574
ENSG00000039523	RIPOR1		3109.9	3220.87	0.823746	-1.03571	down	3094	2913	3502	2352	2665	3961	4201
ENSG00000039537	C6	complement component 6	0	0	NA	NA	NA	0	0	0	0	0	0	0
ENSG00000039560	RAI14	retinoic acid induced 14	7282.38	7359.54	0.91264	-1.01063	down	7411	7090	7745	8167	5734	8157	8010
ENSG00000039600	SOX30	SRY-box 30	3.88977	3.4684	0.908485	1.12444	up	8	0	4	4	3	5	2
ENSG00000039650	PNKP	polynucleotide kinase 3'-phosphatase	566.139	713.808	0.14715	-1.26067	down	555	535	641	620	704	601	975
ENSG00000039987	BEST2	bestrophin 2	2.89952	2.3921	0.898614	1.22321	up	4	0	5	0	5	4	0
ENSG00000040199	PHLPP2	PH domain and leucine rich repeat protein phosphatase 2	954.55	1033.23	0.727948	-1.08221	down	1474	681	762	839	1207	1012	1082
ENSG00000040275	SPDL1	spindle apparatus coiled-coil protein 1	15618.1	19123.1	0.244478	-1.22439	down	15569	13086	19193	22658	20541	18987	14404
ENSG00000040341	STAU2	staufen double-stranded RNA binding protein 2	5291.85	6016.36	0.345077	-1.13694	down	5661	4375	6169	6255	4301	7356	6762
ENSG00000040487	PQLC2	PQ loop repeat containing 2	1278.41	1637.15	0.0659295	-1.28028	down	1280	1160	1471	1433	1738	1666	1760
ENSG00000040531	CTNS	cystinosin, lysosomal cystine transporter	430.078	505.283	0.409026	-1.17413	down	427	453	432	397	639	433	547
ENSG00000040608	RTN4R	reticulon 4 receptor	95.2108	103.424	0.804654	-1.0856	down	49	145	95	92	128	68	126
ENSG00000040633	PHF23	PHD finger protein 23	3477.12	2945.94	0.248589	1.18033	up	3530	3386	3706	3310	2425	3760	2469
ENSG00000040731	CDH10	cadherin 10	0	0.478199	0.702446	-2.74357	down	0	0	0	0	0	2	0
ENSG00000040933	INPP4A	inositol polyphosphate-4-phosphatase type I A	636.211	625.193	0.911547	1.01825	up	705	568	672	533	724	597	652
ENSG00000041353	RAB27B	RAB27B, member RAS oncogene family	1628.23	1800.81	0.792113	-1.10602	down	265	2222	2487	2276	1193	1964	1965
ENSG00000041357	PSMA4	proteasome subunit alpha 4	15051.1	15915	0.71792	-1.05737	down	16513	12965	16569	18726	17138	14144	13840
ENSG00000041515	MYO16	myosin XVI	1.27285	1.31009	0.992895	-1.02028	down	0	0	4	0	3	0	2
ENSG00000041802	LSG1	large 60S subunit nuclear export GTPase 1	2535.37	1617	0.0115956	1.56757	up	2664	2495	2582	1643	882	1993	2192
ENSG00000041880	PARP3	poly(ADP-ribose) polymerase family member 3	754.14	943.146	0.140267	-1.25073	down	741	709	856	738	804	1037	1278
ENSG00000041982	TNC	tenascin C	3341.42	2229.82	0.0424877	1.49827	up	3066	3526	3608	2664	1075	2467	3076
ENSG00000041988	THAP3	THAP domain containing, apoptosis associated protein 3	721.526	888.968	0.163766	-1.23185	down	677	599	936	899	767	1069	877
ENSG00000042062	RIPOR3		1.0128	1.53068	0.854268	-1.51207	down	0	3	0	0	2	4	0
ENSG00000042088	TDP1	tyrosyl-DNA phosphodiesterase 1	4085.5	4776.17	0.115556	-1.169	down	4099	4091	4285	5268	4335	5095	4659
ENSG00000042286	AIFM2	apoptosis inducing factor, mitochondria associated 2	1419.66	1892.05	0.0243813	-1.33242	down	1538	1302	1499	1805	2017	1879	1913
ENSG00000042304	C2orf83	chromosome 2 open reading frame 83	0	0	NA	NA	NA	0	0	0	0	0	0	0
ENSG00000042317	SPATA7	spermatogenesis associated 7	1460.76	1513.22	0.794325	-1.03619	down	1530	1456	1473	1676	998	1788	1764
ENSG00000042429	MED17	mediator complex subunit 17	3110.82	3605.47	0.202586	-1.15896	down	3217	3413	2848	3759	3516	3437	3875
ENSG00000042445	RETSAT	retinol saturase (all-trans-retinol 13,14-reductase)	2647.09	2759.49	0.75089	-1.04244	down	2930	2046	3136	2694	2341	3066	3146
ENSG00000042493	CAPG	capping actin protein, gelsolin like	52.5584	67.3113	0.483748	-1.27717	down	37	35	90	65	87	60	55
ENSG00000042753	AP2S1	adaptor related protein complex 2 sigma 1 subunit	3502.32	5209.66	0.00964088	-1.48739	down	3737	3803	3130	5058	5969	5022	4803
ENSG00000042781	USH2A	Usher syndrome 2A (autosomal recessive, mild)	17.3875	4.55432	0.124986	3.80023	up	26	15	12	14	1	0	4
ENSG00000042813	ZPBP	zona pellucida binding protein	0	0	NA	NA	NA	0	0	0	0	0	0	0
ENSG00000042832	TG	thyroglobulin	1.688	0.96281	0.824113	1.7457	up	0	5	0	4	0	0	0
ENSG00000042980	ADAM28	ADAM metallopeptidase domain 28	132.378	124.012	0.787509	1.06832	up	152	78	177	110	121	120	152
ENSG00000043039	BARX2	BARX homeobox 2	186.011	364.045	0.000727401	-1.956	down	207	193	167	412	417	273	356
ENSG00000043093	DCUN1D1	defective in cullin neddylation 1 domain containing 1	3069.95	2178.48	0.0921408	1.40936	up	3947	2414	3029	1847	2307	2951	1631
ENSG00000043143	JADE2	jade family PHD finger 2	6917.35	5908.18	0.168006	1.17075	up	7316	6688	7122	5462	4574	7010	7150
ENSG00000043355	ZIC2	Zic family member 2	466.183	648.572	0.0874271	-1.39064	down	400	555	465	533	801	607	647
ENSG00000043462	LCP2	lymphocyte cytosolic protein 2	4.53509	0	0.152825	24.9863	up	9	0	5	0	0	0	0
ENSG00000043514	TRIT1	tRNA isopentenyltransferase 1	1763.8	1678.33	0.743456	1.05102	up	2212	1542	1633	1840	1531	1952	1467
ENSG00000043591	ADRB1	adrenoceptor beta 1	37.136	21.2484	NA	1.7488	up	0	110	0	0	74	0	0
ENSG00000044012	GUCA2B	guanylate cyclase activator 2B	0	0	NA	NA	NA	0	0	0	0	0	0	0
ENSG00000044090	CUL7	cullin 7	7217.4	6489.78	0.406926	1.11204	up	7164	7052	7835	6699	4392	7515	8110
ENSG00000044115	CTNNA1	catenin alpha 1	23345.9	20726.6	0.43039	1.12636	up	23257	23374	24660	17130	14658	26781	26706
ENSG00000044446	PHKA2	phosphorylase kinase, alpha 2 (liver)	1146.56	955.388	0.186129	1.19966	up	1102	1088	1316	993	653	1071	1216
ENSG00000044459	CNTLN	centlein	2084.05	2167	0.765248	-1.03991	down	2309	1964	2092	2284	1580	2745	2261
ENSG00000044524	EPHA3	EPH receptor A3	554.874	281.308	3.30087e-05	1.97217	up	514	695	478	317	238	307	282
ENSG00000044574	HSPA5	heat shock protein family A (Hsp70) member 5	51895.3	43254.4	0.366211	1.19978	up	40371	72998	44138	41796	51315	39075	40638
ENSG00000046604	DSG2	desmoglein 2	8201.63	6157.88	0.027656	1.33181	up	7841	7972	9256	6766	4125	7095	7348
ENSG00000046647	GEMIN8	gem nuclear organelle associated protein 8	660.533	597.434	0.418339	1.10595	up	724	632	661	673	549	628	569
ENSG00000046651	OFD1	oral-facial-digital syndrome 1	4517.34	4439.24	0.884955	1.01752	up	4651	4758	4367	5161	3248	5068	4692
ENSG00000046653	GPM6B	glycoprotein M6B	242.125	169.829	0.1161	1.42387	up	276	249	213	210	107	133	253
ENSG00000046774	MAGEC2	MAGE family member C2	0	3.25352	0.2355	-17.9389	down	0	0	0	0	8	4	0
ENSG00000046889	PREX2	phosphatidylinositol-3,4,5-trisphosphate-dependent Rac exchange factor 2	14.4928	30.7403	0.0466061	-2.12656	down	16	18	10	32	24	30	40
ENSG00000047056	WDR37	WD repeat domain 37	610.545	525.051	0.591519	1.163	up	487	526	860	278	494	910	440
ENSG00000047188	YTHDC2	YTH domain containing 2	4009.07	3779.96	0.690511	1.0605	up	4351	3857	4034	4452	2330	4231	4581
ENSG00000047230	CTPS2	CTP synthase 2	861.715	925.72	0.470723	-1.07404	down	875	829	929	929	853	956	1019
ENSG00000047249	ATP6V1H	ATPase H+ transporting V1 subunit H	1700.56	2312.16	0.0157639	-1.35952	down	1690	1868	1625	2067	2387	2365	2513
ENSG00000047315	POLR2B	polymerase (RNA) II subunit B	13773.5	13208.5	0.689534	1.04276	up	14923	13633	13480	15233	10290	14375	14042
ENSG00000047346	FAM214A	family with sequence similarity 214 member A	1084.09	1080.99	0.984448	1.00269	up	989	1135	1186	1318	785	1226	1093
ENSG00000047365	ARAP2	ArfGAP with RhoGAP domain, ankyrin repeat and PH domain 2	416.939	363.675	0.419458	1.14563	up	477	376	421	328	252	420	499
ENSG00000047410	TPR	translocated promoter region, nuclear basket protein	16711.2	15072.9	0.395468	1.10867	up	17415	15751	17903	17141	10626	17817	16207
ENSG00000047457	CP	ceruloplasmin (ferroxidase)	7.20127	4.86189	0.697757	1.47016	up	16	3	3	2	0	8	11
ENSG00000047578	KIAA0556	KIAA0556	2010.87	1763.84	0.499156	1.13985	up	2062	1815	2274	1482	1004	2284	2553
ENSG00000047579	DTNBP1	dystrobrevin binding protein 1	1222	1226.21	0.982081	-1.00307	down	1210	1122	1406	1277	1304	1196	1152
ENSG00000047597	XK	X-linked Kx blood group	1183.23	820.27	0.55335	1.44248	up	1121	1231	1260	1389	754	61	1136
ENSG00000047617	ANO2	anoctamin 2	1.30846	0.722108	0.81558	1.80615	up	4	0	0	3	0	0	0
ENSG00000047621	C12orf4	chromosome 12 open reading frame 4	5084.97	4717.94	0.519912	1.07783	up	5766	4571	5203	4954	4152	5514	4524
ENSG00000047634	SCML1	sex comb on midleg-like 1 (Drosophila)	2614.96	2071.13	0.0270918	1.26255	up	2853	2607	2519	2382	1752	2158	2134
ENSG00000047644	WWC3	WWC family member 3	229.77	245.649	0.718661	-1.06868	down	255	163	287	223	219	280	277
ENSG00000047648	ARHGAP6	Rho GTPase activating protein 6	19.4818	21.8134	0.791876	-1.12164	down	25	25	9	26	17	24	22
ENSG00000047662	FAM184B	family with sequence similarity 184 member B	4.19018	5.47426	0.777502	-1.30837	down	6	0	7	5	3	3	12
ENSG00000047849	MAP4	microtubule associated protein 4	12305.9	10886.8	0.454673	1.13031	up	10971	13248	13339	10087	6794	14211	13864
ENSG00000047932	GOPC	golgi-associated PDZ and coiled-coil motif containing	7315.25	7928.6	0.394996	-1.08389	down	7569	7137	7636	8865	6173	8473	8899
ENSG00000047936	ROS1	ROS proto-oncogene 1 , receptor tyrosine kinase	0	4.74858	0.140924	-26.3011	down	0	0	0	16	0	0	4
ENSG00000048028	USP28	ubiquitin specific peptidase 28	2217.01	2209.95	0.977377	1.00316	up	2292	1969	2522	2126	1803	2556	2538
ENSG00000048052	HDAC9	histone deacetylase 9	1505.77	1489.23	0.954594	1.01091	up	1726	1587	1274	1549	856	2108	1634
ENSG00000048140	TSPAN17	tetraspanin 17	3251.48	3857.92	0.307527	-1.1865	down	2240	4026	3644	3695	3688	3738	4528
ENSG00000048162	NOP16	NOP16 nucleolar protein	4138.32	4882.08	0.26605	-1.1796	down	4460	3810	4378	5033	5573	4558	4371
ENSG00000048342	CC2D2A	coiled-coil and C2 domain containing 2A	920.585	1136.9	0.107529	-1.23491	down	826	950	1036	1343	968	1244	1062
ENSG00000048392	RRM2B	ribonucleotide reductase regulatory TP53 inducible subunit M2B	4874.31	5355.8	0.494388	-1.09882	down	5760	3917	5241	5850	3836	6159	6123
ENSG00000048405	ZNF800	zinc finger protein 800	1112.09	1509.45	0.0665078	-1.35688	down	1154	1059	1185	1355	1843	1439	1382
ENSG00000048462	TNFRSF17	tumor necrosis factor receptor superfamily member 17	4.25249	0.861422	0.499464	5.026	up	13	0	0	0	3	0	0
ENSG00000048471	SNX29	sorting nexin 29	573.182	545.222	0.750046	1.05078	up	471	625	654	630	380	578	652
ENSG00000048540	LMO3	LIM domain only 3	89.6747	85.3547	0.884564	1.05333	up	80	75	120	91	136	42	64
ENSG00000048544	MRPS10	mitochondrial ribosomal protein S10	1951.16	1973.59	0.904314	-1.01151	down	1941	1893	2128	2222	1656	2048	2111
ENSG00000048545	GUCA1A	guanylate cyclase activator 1A	0	0	NA	NA	NA	0	0	0	0	0	0	0
ENSG00000048649	RSF1	remodeling and spacing factor 1	6207.21	5965.89	0.777059	1.04042	up	6792	6163	5986	6002	4431	8026	5928
ENSG00000048707	VPS13D	vacuolar protein sorting 13 homolog D (S. cerevisiae)	3211.04	3336	0.839313	-1.03902	down	3121	3013	3686	3412	1730	4366	4342
ENSG00000048740	CELF2	CUGBP, Elav-like family member 2	35.4662	49.1708	0.367391	-1.38593	down	42	21	46	29	40	74	58
ENSG00000048828	FAM120A	family with sequence similarity 120A	12943.2	11207.8	0.53037	1.15481	up	15135	9672	14855	8492	5871	16271	15992
ENSG00000048991	R3HDM1	R3H domain containing 1	7736.53	7096.64	0.610844	1.09011	up	6733	8192	8700	7825	4085	9064	8349
ENSG00000049089	COL9A2	collagen type IX alpha 2	4.36941	2.39741	0.709079	1.81473	up	0	12	1	4	0	6	0
ENSG00000049130	KITLG	KIT ligand	810.052	710.893	0.260878	1.13978	up	729	841	904	748	662	729	742
ENSG00000049167	ERCC8	excision repair cross-complementation group 8	1365.25	1204.6	0.344657	1.1333	up	1526	1111	1543	1345	935	1379	1260
ENSG00000049192	ADAMTS6	ADAM metallopeptidase with thrombospondin type 1 motif 6	1254.73	1401.17	0.728577	-1.11685	down	2034	774	1031	1717	428	1911	1819
ENSG00000049239	H6PD	hexose-6-phosphate dehydrogenase (glucose 1-dehydrogenase)	2003.46	1972.8	0.922132	1.01534	up	1940	1899	2287	2127	1205	2195	2630
ENSG00000049245	VAMP3	vesicle associated membrane protein 3	13408.7	14674.9	0.304993	-1.09443	down	13690	12696	14595	16240	12678	15360	15392
ENSG00000049246	PER3	period circadian clock 3	1765.49	2345.16	0.0209023	-1.32846	down	1623	1949	1812	2102	1981	2520	2977
ENSG00000049247	UTS2	urotensin 2	0	0	NA	NA	NA	0	0	0	0	0	0	0
ENSG00000049249	TNFRSF9	tumor necrosis factor receptor superfamily member 9	98.8554	109.771	0.740129	-1.10973	down	134	97	70	128	108	148	56
ENSG00000049283	EPN3	epsin 3	6.49363	2.3942	0.401437	2.69954	up	8	3	9	2	0	8	0
ENSG00000049323	LTBP1	latent transforming growth factor beta binding protein 1	6325.1	5549.59	0.439975	1.13966	up	6274	6392	6646	6461	3042	6289	7209
ENSG00000049449	RCN1	reticulocalbin 1	9964.91	11107.7	0.375079	-1.11465	down	10710	10335	9341	10707	11061	12505	10540
ENSG00000049540	ELN	elastin	1.28175	1.66214	0.865939	-1.29931	down	1	0	3	2	0	4	1
ENSG00000049541	RFC2	replication factor C subunit 2	3602.61	3892.02	0.481589	-1.08022	down	3779	3425	3803	3877	3937	3632	4279
ENSG00000049618	ARID1B	AT-rich interaction domain 1B	2819.32	2442.35	0.589949	1.15421	up	3313	2974	2299	1812	1025	3204	4216
ENSG00000049656	CLPTM1L	CLPTM1-like	4943.86	5790.19	0.264913	-1.17115	down	5075	5324	4671	4938	6139	5249	7060
ENSG00000049759	NEDD4L	neural precursor cell expressed, developmentally down-regulated 4-like, E3 ubiquitin protein ligase	2251.76	1839.7	0.0681466	1.22382	up	2342	2179	2357	1822	1427	2222	2051
ENSG00000049768	FOXP3	forkhead box P3	1.3504	5.88021	0.304607	-4.39126	down	0	4	0	13	0	4	8
ENSG00000049769	PPP1R3F	protein phosphatase 1 regulatory subunit 3F	193.731	197.124	0.947483	-1.01702	down	137	213	242	228	213	113	241
ENSG00000049860	HEXB	hexosaminidase subunit beta	10098.4	10362	0.837951	-1.02607	down	10178	10522	10109	8827	10885	10855	11217
ENSG00000049883	PTCD2	pentatricopeptide repeat domain 2	1375.47	1310.89	0.723232	1.04941	up	1233	1231	1749	1300	1240	1222	1559
ENSG00000050030	NEXMIF		4.60058	4.56533	0.996903	1.00587	up	12	2	0	14	0	5	0
ENSG00000050130	JKAMP	JNK1/MAPK8-associated membrane protein	4790.88	3669.62	0.0533142	1.30549	up	5042	5048	4517	4521	2711	4284	3471
ENSG00000050165	DKK3	dickkopf WNT signaling pathway inhibitor 3	1064.62	973.972	0.43169	1.09288	up	1160	1037	1053	908	812	1079	1178
ENSG00000050327	ARHGEF5	Rho guanine nucleotide exchange factor 5	373.603	351.816	0.743504	1.0617	up	357	346	440	260	282	461	437
ENSG00000050344	NFE2L3	nuclear factor, erythroid 2 like 3	971.782	1053.99	0.63292	-1.08442	down	924	1133	902	1106	1052	1262	820
ENSG00000050393	MCUR1	mitochondrial calcium uniporter regulator 1	3194.87	2708.87	0.146182	1.17947	up	2993	3321	3440	2503	2595	2613	3283
ENSG00000050405	LIMA1	LIM domain and actin binding 1	3264.99	2781.92	0.592394	1.17369	up	3636	3376	2941	3533	2680	4006	910
ENSG00000050426	LETMD1	LETM1 domain containing 1	3212.56	3713.36	0.202803	-1.15589	down	3536	2687	3610	3762	3127	3750	4517
ENSG00000050438	SLC4A8	solute carrier family 4 member 8	1739.38	1533.79	0.385759	1.13389	up	1498	1628	2199	1667	1083	1766	1780
ENSG00000050555	LAMC3	laminin subunit gamma 3	62.9966	76.214	0.57825	-1.2106	down	88	74	29	58	72	66	115
ENSG00000050628	PTGER3	prostaglandin E receptor 3	56.4849	22.1902	0.00300251	2.53975	up	64	61	47	18	17	28	28
ENSG00000050730	TNIP3	TNFAIP3 interacting protein 3	2.7008	3.80889	0.821076	-1.41759	down	0	8	0	8	0	6	2
ENSG00000050748	MAPK9	mitogen-activated protein kinase 9	4623.76	4583.34	0.923371	1.00886	up	4823	4341	4967	4538	4214	4557	5311
ENSG00000050767	COL23A1	collagen type XXIII alpha 1	0	0	NA	NA	NA	0	0	0	0	0	0	0
ENSG00000050820	BCAR1	breast cancer anti-estrogen resistance 1	6113.87	6340.61	0.761115	-1.03709	down	6234	5544	6923	5444	5579	6851	7980
ENSG00000051009	FAM160A2	family with sequence similarity 160 member A2	1077.97	1142.59	0.607264	-1.06001	down	1003	1059	1233	1078	979	1208	1396
ENSG00000051108	HERPUD1	homocysteine-inducible, endoplasmic reticulum stress-inducible, ubiquitin-like domain member 1	4234.73	4370.01	0.852006	-1.03191	down	3501	5530	3842	3884	4654	4657	4392
ENSG00000051128	HOMER3	homer scaffolding protein 3	2355	2441.75	0.789759	-1.03669	down	2269	2515	2400	2256	2669	2227	2674
ENSG00000051180	RAD51	RAD51 recombinase	1573.78	2416.75	0.0512436	-1.53539	down	1179	1686	1945	1942	3261	2405	1952
ENSG00000051341	POLQ	polymerase (DNA) theta	2847.04	2635.2	0.474993	1.08031	up	2842	2568	3301	2703	2071	2943	3059
ENSG00000051382	PIK3CB	phosphatidylinositol-4,5-bisphosphate 3-kinase catalytic subunit beta	3628.43	3198.88	0.345561	1.13415	up	3688	4224	3130	3496	2390	3361	3867
ENSG00000051523	CYBA	cytochrome b-245, alpha polypeptide	3379.4	4535.97	0.0654675	-1.34209	down	3504	3232	3589	4243	5515	4088	4251
ENSG00000051596	THOC3	THO complex 3	2993.09	3557.83	0.233245	-1.18877	down	2900	3444	2771	3456	2654	4699	3746
ENSG00000051620	HEBP2	heme binding protein 2	2826.38	3790.79	0.233755	-1.34116	down	2769	2849	3013	1811	4801	3322	5269
ENSG00000051825	MPHOSPH9	M-phase phosphoprotein 9	3368.51	2794.68	0.213854	1.2052	up	3695	2944	3664	3171	1782	3470	3076
ENSG00000052126	PLEKHA5	pleckstrin homology domain containing A5	5470.53	5319.48	0.813776	1.02833	up	5267	5812	5611	5737	3914	6425	5699
ENSG00000052344	PRSS8	protease, serine 8	0	1.57035	0.400851	-8.73637	down	0	0	0	0	0	0	7
ENSG00000052723	SIKE1	suppressor of IKBKE 1	1213.38	924.968	0.25866	1.31182	up	1177	1382	1137	1351	711	1178	508
ENSG00000052749	RRP12	ribosomal RNA processing 12 homolog	3949.98	4054.17	0.814612	-1.0264	down	4040	4120	3889	3607	3619	4233	5058
ENSG00000052795	FNIP2	folliculin interacting protein 2	1138.14	1029.66	0.522739	1.10498	up	1262	1007	1211	1173	648	1076	1355
ENSG00000052802	MSMO1	methylsterol monooxygenase 1	3931.39	2998.4	0.219623	1.31107	up	4338	3500	4182	4257	1799	1967	4399
ENSG00000052841	TTC17	tetratricopeptide repeat domain 17	6006.05	5875.06	0.874461	1.02222	up	6380	6005	5945	6647	3745	6827	6987
ENSG00000052850	ALX4	ALX homeobox 4	0	1.20351	0.46357	-6.6725	down	0	0	0	5	0	0	0
ENSG00000053108	FSTL4	follistatin like 4	17.5966	18.7996	0.903667	-1.06931	down	19	29	5	32	16	15	13
ENSG00000053254	FOXN3	forkhead box N3	248.546	416.419	0.243068	-1.67529	down	321	182	258	1053	310	207	109
ENSG00000053328	METTL24	methyltransferase like 24	0	0	NA	NA	NA	0	0	0	0	0	0	0
ENSG00000053371	AKR7A2	aldo-keto reductase family 7, member A2	2939.07	3100.59	0.632053	-1.05495	down	2927	2976	3070	2678	2805	3488	3640
ENSG00000053372	MRTO4	MRT4 homolog, ribosome maturation factor	3616.16	5222.5	0.188714	-1.44417	down	3005	4939	3035	3118	7612	3226	6753
ENSG00000053438	NNAT	neuronatin	33.0321	35.2359	0.88862	-1.0682	down	48	24	29	70	18	14	44
ENSG00000053501	USE1	unconventional SNARE in the ER 1	901.235	999.057	0.422007	-1.10824	down	954	878	920	1156	980	892	1008
ENSG00000053524	MCF2L2	MCF.2 cell line derived transforming sequence-like 2	74.1117	65.804	0.72856	1.12369	up	55	88	83	84	33	45	113
ENSG00000053702	NRIP2	nuclear receptor interacting protein 2	74.5504	71.5386	0.871039	1.0428	up	62	91	74	75	75	52	87
ENSG00000053747	LAMA3	laminin subunit alpha 3	95.8586	95.4149	0.989658	1.00343	up	106	103	83	146	57	102	87
ENSG00000053770	AP5M1	adaptor related protein complex 5 mu 1 subunit	2960.08	2499	0.46584	1.1844	up	4102	2617	2309	3275	1217	3281	2571
ENSG00000053900	ANAPC4	anaphase promoting complex subunit 4	3781.87	4347.13	0.130056	-1.14946	down	3741	3891	3911	4861	3834	4297	4675
ENSG00000053918	KCNQ1	potassium voltage-gated channel subfamily Q member 1	0	0	NA	NA	NA	0	0	0	0	0	0	0
ENSG00000054116	TRAPPC3	trafficking protein particle complex 3	4458.16	3593.01	0.0412968	1.24085	up	5123	4197	4291	3494	3348	3784	3949
ENSG00000054118	THRAP3	thyroid hormone receptor associated protein 3	14476.7	13590.6	0.48171	1.06519	up	14344	14601	15258	14113	11215	15486	14579
ENSG00000054148	PHPT1	phosphohistidine phosphatase 1	3149.13	3845.44	0.170493	-1.22096	down	2832	2923	3884	3652	4243	3725	3822
ENSG00000054179	ENTPD2	ectonucleoside triphosphate diphosphohydrolase 2	5.23126	9.84519	0.472073	-1.8808	down	7	4	5	0	12	8	20
ENSG00000054219	LY75	lymphocyte antigen 75	0	2.87721	0.267306	-15.9358	down	0	0	0	5	0	7	0
ENSG00000054267	ARID4B	AT-rich interaction domain 4B	2362.2	2525.46	0.648775	-1.06923	down	2552	2182	2485	2627	1685	3345	2717
ENSG00000054277	OPN3	opsin 3	152.641	148.649	0.934462	1.02573	up	243	113	110	134	71	197	218
ENSG00000054282	SDCCAG8	serologically defined colon cancer antigen 8	1973.26	1909.29	0.77452	1.03342	up	2046	1770	2220	1873	1495	2259	2180
ENSG00000054356	PTPRN	protein tyrosine phosphatase, receptor type N	7.14944	2.27288	0.32269	3.10181	up	8	4	10	0	0	2	8
ENSG00000054392	HHAT	hedgehog acyltransferase	548.41	818.095	0.107312	-1.49152	down	577	546	551	1020	796	1071	392
ENSG00000054523	KIF1B	kinesin family member 1B	7436.76	7210.81	0.840372	1.03133	up	8380	5892	8505	7621	5327	9506	7016
ENSG00000054598	FOXC1	forkhead box C1	386.366	179.901	0.745177	2.14768	up	614	0	583	275	396	0	0
ENSG00000054611	TBC1D22A	TBC1 domain family member 22A	845.273	991.989	0.391304	-1.17398	down	661	1064	848	1016	617	1125	1343
ENSG00000054654	SYNE2	spectrin repeat containing, nuclear envelope 2	5246.69	3414.43	0.0112041	1.53648	up	5052	5083	5902	3608	1973	4613	3907
ENSG00000054690	PLEKHH1	pleckstrin homology, MyTH4 and FERM domain containing H1	826.251	853.536	0.888369	-1.03311	down	563	850	1116	533	676	1103	1192
ENSG00000054793	ATP9A	ATPase phospholipid transporting 9A (putative)	265.83	158.597	0.00546281	1.67405	up	227	296	288	198	105	169	180
ENSG00000054796	SPO11	SPO11 meiotic protein covalently bound to DSB	0	0	NA	NA	NA	0	0	0	0	0	0	0
ENSG00000054803	CBLN4	cerebellin 4 precursor	0	0	NA	NA	NA	0	0	0	0	0	0	0
ENSG00000054938	CHRDL2	chordin-like 2	3.29212	0	0.251365	18.1298	up	8	2	0	0	0	0	0
ENSG00000054965	FAM168A	family with sequence similarity 168 member A	728.61	419.495	0.100569	1.73615	up	470	764	996	375	116	731	540
ENSG00000054967	RELT	RELT tumor necrosis factor receptor	312.937	505.552	0.079717	-1.61627	down	228	329	400	438	222	569	893
ENSG00000054983	GALC	galactosylceramidase	3239.09	2697.67	0.289683	1.20073	up	3790	2478	3654	2149	2387	3694	2727
ENSG00000055044	NOP58	NOP58 ribonucleoprotein	13595.6	14483.8	0.65046	-1.06531	down	16711	12335	12460	14983	14274	16027	13135
ENSG00000055070	SZRD1	SUZ RNA binding domain containing 1	4638.84	4305.19	0.832781	1.0775	up	4352	7781	1849	7523	3890	3889	1995
ENSG00000055118	KCNH2	potassium voltage-gated channel subfamily H member 2	10.5684	11.067	0.947046	-1.04545	down	15	13	4	9	12	20	3
ENSG00000055130	CUL1	cullin 1	7108.2	7250.35	0.829915	-1.02	down	7323	7009	7374	7324	6229	8357	7581
ENSG00000055147	FAM114A2	family with sequence similarity 114 member A2	2848.26	2799.72	0.887607	1.01725	up	2866	2883	2946	3212	2058	3321	2860
ENSG00000055163	CYFIP2	cytoplasmic FMR1 interacting protein 2	146.813	84.9161	0.00692807	1.72715	up	163	161	123	101	67	82	97
ENSG00000055208	TAB2	TGF-beta activated kinase 1/MAP3K7 binding protein 2	2324.03	2605.26	0.451418	-1.12115	down	2611	2435	2036	2616	1781	3400	2903
ENSG00000055211	GINM1	glycoprotein integral membrane 1	1594.11	1795.3	0.23312	-1.1262	down	1758	1451	1663	1951	1544	1795	2020
ENSG00000055332	EIF2AK2	eukaryotic translation initiation factor 2 alpha kinase 2	6068.5	5223.33	0.24466	1.16171	up	5718	6428	6373	5473	3563	6044	6409
ENSG00000055483	USP36	ubiquitin specific peptidase 36	2993.65	2520.31	0.220599	1.18765	up	3108	3213	2804	2252	1911	2678	3518
ENSG00000055609	KMT2C	lysine methyltransferase 2C	4545.04	3603.54	0.230515	1.26115	up	4203	4308	5392	4006	1795	4397	4781
ENSG00000055732	MCOLN3	mucolipin 3	1587.43	1886.18	0.338953	-1.1882	down	1720	1403	1732	2757	1405	1996	1524
ENSG00000055813	CCDC85A	coiled-coil domain containing 85A	77.969	27.146	0.0143575	2.86117	up	55	90	93	50	8	17	39
ENSG00000055917	PUM2	pumilio RNA binding family member 2	6784.66	5163.6	0.0901462	1.31385	up	7001	6833	6875	5995	3019	6575	5713
ENSG00000055950	MRPL43	mitochondrial ribosomal protein L43	2381.63	2793.91	0.398817	-1.17294	down	2631	2508	2119	2468	3644	2445	2536
ENSG00000055955	ITIH4	inter-alpha-trypsin inhibitor heavy chain family member 4	5.62129	1.89289	0.381273	2.94401	up	2	10	5	6	0	0	2
ENSG00000055957	ITIH1	inter-alpha-trypsin inhibitor heavy chain 1	0	0	NA	NA	NA	0	0	0	0	0	0	0
ENSG00000056050	HPF1		2362.61	2673.42	0.251438	-1.13141	down	2387	2312	2518	3008	2550	2609	2645
ENSG00000056097	ZFR	zinc finger RNA binding protein	21546.8	20740	0.739714	1.03888	up	22128	21236	22435	23277	14941	24395	22351
ENSG00000056277	ZNF280C	zinc finger protein 280C	800.544	927.542	0.317554	-1.1588	down	1022	692	731	1063	716	997	1015
ENSG00000056291	NPFFR2	neuropeptide FF receptor 2	192.204	267.127	0.10465	-1.38811	down	189	176	223	256	310	293	207
ENSG00000056487	PHF21B	PHD finger protein 21B	34.7451	54.9086	0.22838	-1.58194	down	43	49	13	48	49	69	57
ENSG00000056558	TRAF1	TNF receptor associated factor 1	2874.06	3253.66	0.534496	-1.1321	down	2574	3166	3027	2658	2523	5277	2798
ENSG00000056586	RC3H2	ring finger and CCCH-type domains 2	6424.18	5708.45	0.608851	1.12532	up	7721	5586	6325	5857	2431	8405	7092
ENSG00000056736	IL17RB	interleukin 17 receptor B	143.721	153.227	0.688141	-1.06702	down	143	142	154	164	120	159	184
ENSG00000056972	TRAF3IP2	TRAF3 interacting protein 2	36.0224	47.3983	0.477524	-1.3161	down	23	42	45	50	33	82	28
ENSG00000056998	GYG2	glycogenin 2	0	0	NA	NA	NA	0	0	0	0	0	0	0
ENSG00000057019	DCBLD2	discoidin, CUB and LCCL domain containing 2	30920.7	26699.2	0.643189	1.15812	up	24820	47198	21582	42577	33299	14281	15489
ENSG00000057149	SERPINB3	serpin peptidase inhibitor, clade B (ovalbumin), member 3	0	0	NA	NA	NA	0	0	0	0	0	0	0
ENSG00000057252	SOAT1	sterol O-acyltransferase 1	3228.16	3392.27	0.619333	-1.05082	down	3295	3307	3249	3719	2956	3746	3355
ENSG00000057294	PKP2	plakophilin 2	459.015	193.894	0.000213047	2.36387	up	525	489	384	218	90	231	269
ENSG00000057468	MSH4	mutS homolog 4	75.3794	97.3881	0.412979	-1.29009	down	94	37	101	120	99	101	71
ENSG00000057593	F7	coagulation factor VII	0	0	NA	NA	NA	0	0	0	0	0	0	0
ENSG00000057608	GDI2	GDP dissociation inhibitor 2	25051.4	22608	0.499752	1.10809	up	26359	24636	25492	26059	22940	24541	17299
ENSG00000057657	PRDM1	PR domain 1	135.341	406.552	1.16366e-07	-3.00159	down	178	104	132	371	478	355	424
ENSG00000057663	ATG5	autophagy related 5	3389.64	5585.12	0.044045	-1.64763	down	2684	2167	5594	6280	6286	3636	6237
ENSG00000057704	TMCC3	transmembrane and coiled-coil domain family 3	3016.18	4067.18	0.358598	-1.34851	down	4709	3558	863	4847	2341	4633	4995
ENSG00000057757	PITHD1	PITH (C-terminal proteasome-interacting domain of thioredoxin-like) domain containing 1	1936.44	1769.94	0.803796	1.09412	up	2549	2430	887	898	2625	810	2703
ENSG00000057935	MTA3	metastasis associated 1 family member 3	2800.2	2578.03	0.409254	1.08629	up	3056	2746	2745	2558	2447	2722	2714
ENSG00000058056	USP13	ubiquitin specific peptidase 13 (isopeptidase T-3)	2062	1522.22	0.146715	1.3545	up	2469	2427	1367	2161	1121	1580	1348
ENSG00000058063	ATP11B	ATPase phospholipid transporting 11B (putative)	8542.94	7546.54	0.397817	1.13199	up	6836	9231	10026	8275	5218	8828	8673
ENSG00000058085	LAMC2	laminin subunit gamma 2	22436.2	18991.2	0.151788	1.18139	up	22627	22831	23025	17491	15845	24013	20014
ENSG00000058091	CDK14	cyclin-dependent kinase 14	1184.27	967.018	0.215179	1.22419	up	1210	1178	1228	1205	580	977	1234
ENSG00000058262	SEC61A1	Sec61 translocon alpha 1 subunit	13219.4	21517.7	0.034412	-1.62773	down	22355	9182	8821	20401	19871	22485	24629
ENSG00000058272	PPP1R12A	protein phosphatase 1 regulatory subunit 12A	6652.47	6069.55	0.678834	1.096	up	7017	6080	7242	7897	2821	8749	5647
ENSG00000058335	RASGRF1	Ras protein specific guanine nucleotide releasing factor 1	0	0.765339	0.58178	-4.21594	down	0	0	0	0	1	2	0
ENSG00000058404	CAMK2B	calcium/calmodulin-dependent protein kinase II beta	1.30846	0.897342	0.883966	1.44479	up	4	0	0	0	0	0	4
ENSG00000058453	CROCC	ciliary rootlet coiled-coil, rootletin	1842.52	1983.86	0.541751	-1.07662	down	1712	1827	2092	1828	1919	1879	2423
ENSG00000058600	POLR3E	polymerase (RNA) III subunit E	2261.2	2239.69	0.943169	1.00959	up	2540	2066	2303	2087	2013	2003	3033
ENSG00000058668	ATP2B4	ATPase plasma membrane Ca2+ transporting 4	6733.85	5978.88	0.402452	1.1262	up	6421	6875	7267	5557	4047	7386	7637
ENSG00000058673	ZC3H11A	zinc finger CCCH-type containing 11A	6736.56	7021.03	0.878508	-1.04219	down	9569	6981	3927	5519	10296	6365	5413
ENSG00000058729	RIOK2	RIO kinase 2	4675.58	4017.5	0.193014	1.16383	up	5007	4566	4702	4905	3536	3991	3866
ENSG00000058799	YIPF1	Yip1 domain family member 1	3172.4	3065.3	0.774982	1.03505	up	3481	3136	3064	3284	2992	3277	2818
ENSG00000058804	NDC1	NDC1 transmembrane nucleoporin	9589.68	9189.07	0.685096	1.04362	up	10162	8909	10238	10105	8288	10085	8762
ENSG00000058866	DGKG	diacylglycerol kinase gamma	0	0	NA	NA	NA	0	0	0	0	0	0	0
ENSG00000059122	FLYWCH1	FLYWCH-type zinc finger 1	1746.78	1611.93	0.526052	1.08351	up	1886	1700	1747	1506	1341	1551	2200
ENSG00000059145	UNKL	unkempt family like zinc finger	291.12	251.426	0.327239	1.15788	up	281	279	330	220	218	299	287
ENSG00000059377	TBXAS1	thromboxane A synthase 1	39.9294	41.4268	0.901288	-1.03565	down	46	36	40	46	41	43	37
ENSG00000059378	PARP12	poly(ADP-ribose) polymerase family member 12	1897.73	2110.5	0.44094	-1.11191	down	1784	2065	1939	2006	2321	2076	2072
ENSG00000059573	ALDH18A1	aldehyde dehydrogenase 18 family member A1	6071.97	6185.46	0.861436	-1.01867	down	6171	6284	6071	5497	5818	6724	7061
ENSG00000059588	TARBP1	TAR (HIV-1) RNA binding protein 1	2260.91	2350.65	0.721205	-1.03969	down	2566	2072	2269	2507	1976	2677	2406
ENSG00000059691	GATB	glutamyl-tRNA(Gln) amidotransferase, subunit B	1463.29	1746.73	0.18297	-1.19343	down	1624	1215	1640	1629	1795	1806	1816
ENSG00000059728	MXD1	MAX dimerization protein 1	1189.87	1187.68	0.989661	1.00156	up	1162	1325	1139	1212	935	1231	1485
ENSG00000059758	CDK17	cyclin-dependent kinase 17	5597.78	3801.81	0.0526129	1.47232	up	5605	5195	6318	3665	2229	6102	3658
ENSG00000059769	DNAJC25	DnaJ heat shock protein family (Hsp40) member C25	985.259	1204.26	0.13937	-1.22197	down	872	1097	1036	1192	1258	1200	1200
ENSG00000059804	SLC2A3	solute carrier family 2 member 3	5557.33	3260.28	0.000624856	1.70439	up	6052	6104	4767	3087	2219	4233	3869
ENSG00000059915	PSD	pleckstrin and Sec7 domain containing	178.365	214.529	0.360973	-1.20184	down	179	189	176	233	237	151	242
ENSG00000060069	CTDP1	CTD phosphatase subunit 1	1330.78	1217.98	0.528098	1.09239	up	1283	1496	1276	1085	1000	1233	1671
ENSG00000060138	YBX3	Y-box binding protein 3	11346.5	12175.9	0.430931	-1.07311	down	11204	11960	11451	12211	10535	12416	14456
ENSG00000060140	STYK1	serine/threonine/tyrosine kinase 1	147.696	116.525	0.30258	1.26763	up	178	134	139	76	110	138	150
ENSG00000060237	WNK1	WNK lysine deficient protein kinase 1	18012.7	14839.6	0.207387	1.21379	up	17877	17823	19320	15273	8913	17863	19315
ENSG00000060303	RPS17P5	ribosomal protein S17 pseudogene 5	0	0	NA	NA	NA	0	0	0	0	0	0	0
ENSG00000060339	CCAR1	cell division cycle and apoptosis regulator 1	14022.2	15155.1	0.453666	-1.08078	down	14422	13068	15376	17437	12771	16485	14930
ENSG00000060491	OGFR	opioid growth factor receptor	2599.04	2670.44	0.820726	-1.02734	down	2616	2469	2859	2495	2740	2487	3069
ENSG00000060558	GNA15	G protein subunit alpha 15	1.63557	3.5287	0.686774	-2.16206	down	5	0	0	10	0	0	5
ENSG00000060566	CREB3L3	cAMP responsive element binding protein 3-like 3	2.62325	5.08268	0.653123	-1.94471	down	0	4	4	9	0	0	13
ENSG00000060642	PIGV	phosphatidylinositol glycan anchor biosynthesis class V	1005.95	1086.73	0.478298	-1.08023	down	1045	1067	955	1177	987	1125	1119
ENSG00000060656	PTPRU	protein tyrosine phosphatase, receptor type U	29.4564	25.7896	0.700662	1.14616	up	33	27	30	31	29	24	19
ENSG00000060688	SNRNP40	small nuclear ribonucleoprotein U5 subunit 40	6461.68	7267.02	0.355615	-1.12458	down	7250	5127	7414	7244	7046	7619	7482
ENSG00000060709	RIMBP2	RIMS binding protein 2	0	2.30241	0.321656	-12.7744	down	0	0	0	0	0	4	6
ENSG00000060718	COL11A1	collagen type XI alpha 1	31.4763	31.1978	0.978757	1.01078	up	38	14	45	41	28	34	23
ENSG00000060749	QSER1	glutamine and serine rich 1	4972.77	5039.85	0.937502	-1.01355	down	3806	5576	5799	5256	3164	6312	6049
ENSG00000060762	MPC1	mitochondrial pyruvate carrier 1	449.609	599.928	0.163274	-1.33438	down	573	507	286	739	556	542	592
ENSG00000060971	ACAA1	acetyl-CoA acyltransferase 1	1856.82	2117.02	0.225405	-1.14001	down	1936	1871	1860	2133	2063	1955	2424
ENSG00000060982	BCAT1	branched chain amino acid transaminase 1	7688.24	7846.22	0.812934	-1.02055	down	8222	7578	7669	7926	6833	8572	8589
ENSG00000061273	HDAC7	histone deacetylase 7	6835.7	7020.58	0.817741	-1.02706	down	7445	5700	7781	6786	5807	7509	8578
ENSG00000061337	LZTS1	leucine zipper, putative tumor suppressor 1	2.5457	0	0.298708	14.0364	up	0	0	8	0	0	0	0
ENSG00000061455	PRDM6	PR domain 6	188.35	214.794	0.615077	-1.13989	down	253	112	213	255	214	136	265
ENSG00000061492	WNT8A	wingless-type MMTV integration site family member 8A	0	0	NA	NA	NA	0	0	0	0	0	0	0
ENSG00000061656	SPAG4	sperm associated antigen 4	457.099	478.271	0.705614	-1.04632	down	441	478	476	453	423	539	530
ENSG00000061676	NCKAP1	NCK associated protein 1	21411.8	19356.6	0.322037	1.10615	up	22368	21139	21867	20747	14446	21565	22549
ENSG00000061794	MRPS35	mitochondrial ribosomal protein S35	17123.7	17540.7	0.812151	-1.02434	down	18452	16755	17068	19186	15945	18931	17018
ENSG00000061918	GUCY1B1		198.374	180.495	0.6707	1.09978	up	206	191	209	164	173	261	129
ENSG00000061936	SFSWAP	splicing factor, suppressor of white-apricot homolog	2864.99	3114.37	0.352128	-1.08704	down	3073	2797	2877	3230	2766	3094	3579
ENSG00000061938	TNK2	tyrosine kinase, non-receptor, 2	4800.62	3936.21	0.145347	1.21949	up	4881	4623	5164	3622	2899	4091	5589
ENSG00000061987	MON2	MON2 homolog, regulator of endosome-to-Golgi trafficking	5223.3	4952.27	0.769994	1.05465	up	5384	5283	5275	5720	2550	6185	6082
ENSG00000062038	CDH3	cadherin 3	15.1009	11.7459	0.612375	1.28367	up	15	17	14	11	8	20	9
ENSG00000062096	ARSF	arylsulfatase F	0	0	NA	NA	NA	0	0	0	0	0	0	0
ENSG00000062194	GPBP1	GC-rich promoter binding protein 1	8485	7587.76	0.270706	1.11825	up	9282	7647	9010	8311	6270	8472	7851
ENSG00000062282	DGAT2	diacylglycerol O-acyltransferase 2	351.287	489.808	0.166324	-1.39482	down	500	229	347	544	282	467	741
ENSG00000062370	ZNF112	zinc finger protein 112	847.594	619.724	0.707497	1.36761	up	193	184	2270	508	133	246	1785
ENSG00000062485	CS	citrate synthase	13610.3	14155.1	0.790172	-1.04002	down	13946	11751	15968	16228	13503	10751	16944
ENSG00000062524	LTK	leukocyte receptor tyrosine kinase	5.85879	4.96651	0.860773	1.1734	up	6	4	8	12	0	4	5
ENSG00000062582	MRPS24	mitochondrial ribosomal protein S24	3139.12	3804.49	0.0341913	-1.21193	down	3085	3062	3445	4207	3288	3958	4018
ENSG00000062598	ELMO2	engulfment and cell motility 2	2641.54	3043.6	0.216734	-1.15236	down	2778	2650	2634	2961	2334	3232	3958
ENSG00000062650	WAPL	WAPL cohesin release factor	6797.44	7792.56	0.208229	-1.14642	down	5953	7202	7601	8215	6275	8647	8674
ENSG00000062716	VMP1	vacuole membrane protein 1	40399.7	31880.5	0.127385	1.26721	up	44286	37180	41988	45198	22395	29945	33035
ENSG00000062725	APPBP2	amyloid beta precursor protein binding protein 2	4527.29	4332.04	0.654685	1.04507	up	4808	4493	4518	4867	3687	4699	4361
ENSG00000062822	POLD1	polymerase (DNA) delta 1, catalytic subunit	2394	2612.12	0.501751	-1.09098	down	2264	2231	2829	2329	2671	2509	3052
ENSG00000063015	SEZ6	seizure related 6 homolog (mouse)	0.327115	4.06757	0.221315	-11.5956	down	1	0	0	0	0	2	16
ENSG00000063046	EIF4B	eukaryotic translation initiation factor 4B	48658.3	46475.2	0.733388	1.04698	up	58067	47156	43191	50035	47288	41440	48789
ENSG00000063127	SLC6A16	solute carrier family 6 member 16	61.1701	55.9722	0.759705	1.09081	up	65	56	66	83	32	53	63
ENSG00000063169	BICRA		231.099	284.778	0.352639	-1.2321	down	200	224	283	203	287	232	437
ENSG00000063176	SPHK2	sphingosine kinase 2	549.843	875.758	0.00183432	-1.59248	down	670	528	479	792	888	857	1004
ENSG00000063177	RPL18	ribosomal protein L18	29119.9	36264.1	0.100703	-1.24532	down	27655	30550	30671	36314	40168	33860	35186
ENSG00000063180	CA11	carbonic anhydrase XI	694.394	709.494	0.866484	-1.02154	down	755	723	639	708	694	664	807
ENSG00000063241	ISOC2	isochorismatase domain containing 2	1155.64	1337.3	0.42394	-1.15681	down	1105	1112	1316	1385	1666	1074	1198
ENSG00000063244	U2AF2	U2 small nuclear RNA auxiliary factor 2	9716.75	11150.3	0.186291	-1.14753	down	9775	9519	10388	11684	10042	9993	13663
ENSG00000063245	EPN1	epsin 1	3172.09	3421.22	0.568008	-1.07853	down	3298	3122	3266	2948	3244	3148	4580
ENSG00000063322	MED29	mediator complex subunit 29	1794.26	1554.53	0.527073	1.15412	up	2786	1323	1371	1210	1183	1778	2222
ENSG00000063438	AHRR	aryl-hydrocarbon receptor repressor	18.6635	18.9097	0.971268	-1.01556	down	22	17	18	12	13	27	26
ENSG00000063515	GSC2	goosecoid homeobox 2	1.30846	0	0.441424	7.2077	up	4	0	0	0	0	0	0
ENSG00000063587	ZNF275	zinc finger protein 275	698.196	285.093	0.430043	2.44873	up	793	836	492	9	1	591	630
ENSG00000063601	MTMR1	myotubularin related protein 1	3634.18	2529.27	0.000887946	1.43672	up	3626	3942	3511	2374	2101	2843	3008
ENSG00000063660	GPC1	glypican 1	471.696	588.169	0.199672	-1.24644	down	417	372	659	545	567	628	642
ENSG00000063761	ADCK1	aarF domain containing kinase 1	181.404	195.166	0.711367	-1.07499	down	148	163	245	227	184	196	182
ENSG00000063854	HAGH	hydroxyacylglutathione hydrolase	970.145	999.389	0.822443	-1.02975	down	1002	865	1101	1104	1008	929	990
ENSG00000063978	RNF4	ring finger protein 4	9690.69	7535.16	0.417476	1.28607	up	10264	10166	9117	2042	8047	10697	9697
ENSG00000064012	CASP8	caspase 8	1745.32	1621.68	0.550284	1.07618	up	1753	1719	1859	1407	1354	1992	1863
ENSG00000064042	LIMCH1	LIM and calponin homology domains 1	48.3873	21.74	0.0517304	2.23543	up	58	40	50	29	26	23	8
ENSG00000064102	INTS13		9643.67	9365.27	0.79943	1.02974	up	10920	9081	9446	10661	8127	10358	8866
ENSG00000064115	TM7SF3	transmembrane 7 superfamily member 3	7768.64	6143.87	0.0593871	1.26437	up	8675	8021	6986	6826	4434	6771	7171
ENSG00000064195	DLX3	distal-less homeobox 3	0	0	NA	NA	NA	0	0	0	0	0	0	0
ENSG00000064199	SPA17	sperm autoantigenic protein 17	1219.72	1314.14	0.567705	-1.07731	down	1351	1120	1256	1585	1196	1131	1421
ENSG00000064201	TSPAN32	tetraspanin 32	1.688	5.68541	0.397936	-3.3917	down	0	5	0	13	0	6	5
ENSG00000064205	WISP2	WNT1 inducible signaling pathway protein 2	1.3504	0	0.434409	7.42255	up	0	4	0	0	0	0	0
ENSG00000064218	DMRT3	doublesex and mab-3 related transcription factor 3	0	0	NA	NA	NA	0	0	0	0	0	0	0
ENSG00000064225	ST3GAL6	ST3 beta-galactoside alpha-2,3-sialyltransferase 6	277.05	417.707	0.0495833	-1.50722	down	187	253	410	485	369	445	395
ENSG00000064270	ATP2C2	ATPase secretory pathway Ca2+ transporting 2	322	422.779	0.091284	-1.31226	down	364	258	364	358	421	465	466
ENSG00000064300	NGFR	nerve growth factor receptor	130.027	33.5227	0.0215171	3.87536	up	94	246	51	84	18	4	32
ENSG00000064309	CDON	cell adhesion associated, oncogene regulated	180.359	150.714	0.441332	1.19499	up	191	155	206	184	84	135	223
ENSG00000064313	TAF2	TATA-box binding protein associated factor 2	8463.21	9142.67	0.487691	-1.08031	down	8986	7923	8953	10545	6872	10366	9596
ENSG00000064393	HIPK2	homeodomain interacting protein kinase 2	2814.68	2769.84	0.940913	1.01618	up	2068	2075	4518	3633	1978	2690	3050
ENSG00000064419	TNPO3	transportin 3	6631.56	7139.2	0.624915	-1.07661	down	6122	6824	7307	7691	4420	8953	8372
ENSG00000064489	BORCS8-MEF2B		513.276	629.803	0.246934	-1.22714	down	445	485	641	526	542	582	929
ENSG00000064490	RFXANK	regulatory factor X associated ankyrin containing protein	2904.03	3434.66	0.163315	-1.18257	down	2871	2704	3306	3522	3547	3151	3633
ENSG00000064545	TMEM161A	transmembrane protein 161A	1925.02	2115.8	0.458738	-1.09891	down	1810	1967	2102	2018	2239	1935	2338
ENSG00000064547	LPAR2	lysophosphatidic acid receptor 2	340.103	437.114	0.182927	-1.28448	down	406	319	313	364	515	376	498
ENSG00000064601	CTSA	cathepsin A	7135.76	6369.86	0.28822	1.12025	up	7135	7237	7412	5998	5974	6021	7895
ENSG00000064607	SUGP2	SURP and G-patch domain containing 2	7596.19	6814.67	0.416668	1.11462	up	6998	7922	8273	6515	5100	6868	9539
ENSG00000064651	SLC12A2	solute carrier family 12 member 2	1891.31	1901.08	0.962852	-1.00513	down	1904	1761	2118	1916	1612	2267	1939
ENSG00000064652	SNX24	sorting nexin 24	868.1	1929.7	0.00649503	-2.22257	down	823	936	889	2306	2952	1355	905
ENSG00000064655	EYA2	EYA transcriptional coactivator and phosphatase 2	0	0	NA	NA	NA	0	0	0	0	0	0	0
ENSG00000064666	CNN2	calponin 2	4877.97	5785.49	0.293154	-1.18595	down	4618	4942	5339	5152	6969	5843	5114
ENSG00000064687	ABCA7	ATP binding cassette subfamily A member 7	710.109	825.867	0.277344	-1.16305	down	685	663	824	702	725	854	1090
ENSG00000064692	SNCAIP	synuclein alpha interacting protein	35.2904	33.6855	0.912542	1.04612	up	58	21	29	48	17	44	30
ENSG00000064703	DDX20	DEAD-box helicase 20	2461.36	2768.68	0.395756	-1.12484	down	1964	2659	2895	3212	2363	2975	2700
ENSG00000064726	BTBD1	BTB domain containing 1	10747.5	10328.5	0.712847	1.04059	up	12049	9627	11175	11595	9452	10565	10241
ENSG00000064763	FAR2	fatty acyl-CoA reductase 2	1364.69	1470.22	0.586075	-1.07744	down	1560	1280	1327	1511	1111	1890	1496
ENSG00000064787	BCAS1	breast carcinoma amplified sequence 1	11.9252	7.80836	0.615949	1.52797	up	17	0	20	8	7	4	13
ENSG00000064835	POU1F1	POU class 1 homeobox 1	0	1.34283	0.439428	-7.38229	down	0	0	0	2	3	0	0
ENSG00000064886	CHI3L2	chitinase 3 like 2	0	3.5897	0.21309	-19.8804	down	0	0	0	2	0	13	0
ENSG00000064932	SBNO2	strawberry notch homolog 2 (Drosophila)	4198.72	4142.61	0.922311	1.01352	up	4354	3954	4524	3241	3536	4843	5301
ENSG00000064933	PMS1	PMS1 homolog 1, mismatch repair system component	2675.69	2512.73	0.614706	1.0648	up	3153	2352	2672	2948	1958	2728	2624
ENSG00000064961	HMG20B	high mobility group 20B	7425.06	6596.04	0.357377	1.12576	up	7785	7302	7584	6699	7139	5762	6936
ENSG00000064989	CALCRL	calcitonin receptor like receptor	28.6438	30.2445	0.910038	-1.05721	down	25	38	24	19	17	71	17
ENSG00000064995	TAF11	TATA-box binding protein associated factor 11	1918.81	1442.33	0.201198	1.33018	up	2049	1734	2084	1996	913	898	2162
ENSG00000064999	ANKS1A	ankyrin repeat and sterile alpha motif domain containing 1A	1358.52	1092.83	0.44911	1.24281	up	1379	1307	1465	1275	307	1344	1678
ENSG00000065000	AP3D1	adaptor related protein complex 3 delta 1 subunit	9843.43	8477.72	0.150723	1.16105	up	9805	10229	10002	8478	6991	8321	10877
ENSG00000065029	ZNF76	zinc finger protein 76	2230.65	2406.3	0.391982	-1.07878	down	2189	2178	2449	2470	2037	2581	2718
ENSG00000065054	SLC9A3R2	SLC9A3 regulator 2	489.719	371.339	0.0769322	1.31856	up	487	416	597	323	310	394	492
ENSG00000065057	NTHL1	nth-like DNA glycosylase 1	1055.69	1117.3	0.719454	-1.05794	down	972	958	1302	1068	1264	1059	1088
ENSG00000065060	UHRF1BP1	UHRF1 binding protein 1	2418.89	2782.27	0.592084	-1.15027	down	1288	2995	3100	1750	1973	3924	3817
ENSG00000065135	GNAI3	G protein subunit alpha i3	13722	13792.6	0.960417	-1.00515	down	14692	12689	14557	15600	10982	15474	14195
ENSG00000065150	IPO5	importin 5	15924.8	14554.4	0.420858	1.09414	up	16561	15334	16752	16478	10622	16771	15727
ENSG00000065154	OAT	ornithine aminotransferase	7976.17	7820.41	0.901937	1.01996	up	6751	8694	8902	7472	8309	9178	6426
ENSG00000065183	WDR3	WD repeat domain 3	6986.12	5960.3	0.125077	1.17207	up	7490	6758	7085	6812	4691	6616	6204
ENSG00000065243	PKN2	protein kinase N2	12444.8	10199.4	0.347039	1.22014	up	15281	8403	14485	6743	8329	14563	12048
ENSG00000065268	WDR18	WD repeat domain 18	2333.15	2763.33	0.29867	-1.18426	down	2576	2232	2316	2024	3112	2795	3184
ENSG00000065308	TRAM2	translocation associated membrane protein 2	6018.19	6419.4	0.60467	-1.06672	down	5663	5795	6943	6448	4624	7768	7499
ENSG00000065320	NTN1	netrin 1	27.8195	20.6301	0.636281	1.35024	up	44	36	4	16	30	6	30
ENSG00000065325	GLP2R	glucagon-like peptide 2 receptor	0	0	NA	NA	NA	0	0	0	0	0	0	0
ENSG00000065328	MCM10	minichromosome maintenance 10 replication initiation factor	2409.11	2419.3	0.974623	-1.00407	down	2396	2080	2901	2630	2382	2409	2346
ENSG00000065357	DGKA	diacylglycerol kinase alpha	537.889	636.814	0.232774	-1.18431	down	583	493	568	571	481	765	795
ENSG00000065361	ERBB3	erb-b2 receptor tyrosine kinase 3	187.845	133.6	0.100117	1.40391	up	179	202	192	167	89	113	182
ENSG00000065371	ROPN1	rhophilin associated tail protein 1	1.96744	0	0.349969	10.8356	up	0	3	3	0	0	0	0
ENSG00000065413	ANKRD44	ankyrin repeat domain 44	663.845	563.993	0.357963	1.17652	up	716	626	686	767	338	615	603
ENSG00000065427	KARS	lysyl-tRNA synthetase	31975.5	32382.7	0.913277	-1.01272	down	34298	31010	32328	31262	33846	33205	32095
ENSG00000065457	ADAT1	adenosine deaminase, tRNA specific 1	1089.38	955.001	0.242374	1.14056	up	1168	1063	1095	997	771	1131	995
ENSG00000065485	PDIA5	protein disulfide isomerase family A member 5	522.387	465.257	0.375067	1.12292	up	567	505	523	559	410	431	490
ENSG00000065491	TBC1D22B	TBC1 domain family member 22B	1389.09	1437.34	0.749344	-1.03486	down	1305	1441	1495	1411	1178	1662	1614
ENSG00000065518	NDUFB4	NADH:ubiquinone oxidoreductase subunit B4	3191.17	3126.76	0.880983	1.02074	up	3241	3049	3462	3542	3319	2785	2921
ENSG00000065526	SPEN	spen family transcriptional repressor	5631.89	4479.86	0.23444	1.25706	up	5722	4964	6550	4247	2394	5324	6674
ENSG00000065534	MYLK	myosin light chain kinase	241.321	205.199	0.520085	1.17465	up	214	236	288	247	87	248	274
ENSG00000065548	ZC3H15	zinc finger CCCH-type containing 15	6597.9	7743.8	0.402756	-1.17366	down	9143	5260	5755	9069	7119	9180	5892
ENSG00000065559	MAP2K4	mitogen-activated protein kinase kinase 4	1869.67	1915.94	0.934477	-1.02473	down	2116	2517	1030	2283	1863	2665	866
ENSG00000065600	TMEM206	transmembrane protein 206	1009.94	907.412	0.53312	1.1133	up	999	1015	1070	1018	1000	633	998
ENSG00000065609	SNAP91	synaptosome associated protein 91kDa	430.295	236.536	0.00331598	1.81765	up	523	338	456	320	143	228	285
ENSG00000065613	SLK	STE20 like kinase	16395.6	15526.5	0.781079	1.05595	up	19790	17077	13063	21101	8894	14263	19985
ENSG00000065615	CYB5R4	cytochrome b5 reductase 4	3844.3	3489.19	0.400821	1.10179	up	4306	3290	4164	3573	2928	4103	3599
ENSG00000065618	COL17A1	collagen type XVII alpha 1	442.837	359.175	0.236551	1.23336	up	450	444	458	337	333	490	291
ENSG00000065621	GSTO2	glutathione S-transferase omega 2	152.014	92.7317	0.0541752	1.6391	up	194	136	134	108	85	56	129
ENSG00000065665	SEC61A2	Sec61 translocon alpha 2 subunit	405.592	451.18	0.562679	-1.11312	down	396	386	458	466	257	581	563
ENSG00000065675	PRKCQ	protein kinase C theta	194.085	143.364	0.0803421	1.35332	up	239	168	186	154	117	153	161
ENSG00000065717	TLE2	transducin like enhancer of split 2	331.358	350.399	0.792677	-1.05702	down	294	264	459	341	362	254	462
ENSG00000065802	ASB1	ankyrin repeat and SOCS box containing 1	412.961	519.77	0.170621	-1.25931	down	393	472	393	633	342	623	536
ENSG00000065809	FAM107B	family with sequence similarity 107 member B	130.964	145.622	0.807335	-1.11093	down	71	190	137	140	220	172	34
ENSG00000065833	ME1	malic enzyme 1, NADP(+)-dependent, cytosolic	833.365	891.715	0.605396	-1.06961	down	900	816	828	850	913	977	853
ENSG00000065882	TBC1D1	TBC1 domain family member 1	5737.93	6012.28	0.664495	-1.04783	down	5747	5777	5995	5430	5272	6158	7663
ENSG00000065883	CDK13	cyclin-dependent kinase 13	2457.44	2440.83	0.96258	1.00677	up	2136	2608	2760	2473	1915	3217	2347
ENSG00000065911	MTHFD2	methylenetetrahydrofolate dehydrogenase (NADP+ dependent) 2, methenyltetrahydrofolate cyclohydrolase	12221.3	11016.7	0.67692	1.10933	up	8341	14356	14601	14896	5844	16338	8232
ENSG00000065923	SLC9A7	solute carrier family 9 member A7	2417.81	2447.95	0.925998	-1.01253	down	2413	1996	3000	2579	1815	2746	2895
ENSG00000065970	FOXJ2	forkhead box J2	1966.62	1815.52	0.415849	1.08309	up	1911	2064	2026	1953	1506	1805	2146
ENSG00000065978	YBX1	Y-box binding protein 1	53675.6	59882.8	0.42909	-1.11564	down	54279	55263	54251	55284	68280	55219	61368
ENSG00000065989	PDE4A	phosphodiesterase 4A	275.269	290.12	0.818118	-1.05429	down	374	223	244	271	240	217	464
ENSG00000066027	PPP2R5A	protein phosphatase 2 regulatory subunit B', alpha	2372.57	2785.14	0.145468	-1.1738	down	2461	2529	2243	2695	2737	2799	3037
ENSG00000066032	CTNNA2	catenin alpha 2	171.79	136.965	0.403651	1.25217	up	168	216	138	186	62	146	176
ENSG00000066044	ELAVL1	ELAV like RNA binding protein 1	6314.74	5390.55	0.511351	1.17138	up	5942	6585	6750	6368	1995	6410	7811
ENSG00000066056	TIE1	tyrosine kinase with immunoglobulin like and EGF like domains 1	19.9962	12.1858	0.577598	1.63714	up	30	0	32	9	5	4	34
ENSG00000066084	DIP2B	disco interacting protein 2 homolog B	6416.67	5205.25	0.196701	1.23263	up	6076	6988	6505	5692	3028	6017	6807
ENSG00000066117	SMARCD1	SWI/SNF related, matrix associated, actin dependent regulator of chromatin, subfamily d, member 1	5520.39	6254.66	0.311195	-1.13305	down	5143	5273	6467	5690	4969	6892	8070
ENSG00000066135	KDM4A	lysine demethylase 4A	3433.98	3438.27	0.993762	-1.00123	down	3430	3209	3861	2500	3154	4453	3861
ENSG00000066136	NFYC	nuclear transcription factor Y subunit gamma	4283.01	4081.64	0.643062	1.04939	up	4435	4358	4277	3997	3783	4675	4081
ENSG00000066185	ZMYND12	zinc finger MYND-type containing 12	5.26272	12.7941	0.156017	-2.42754	down	4	7	5	10	14	21	6
ENSG00000066230	SLC9A3	solute carrier family 9 member A3	564.407	997.928	0.415164	-1.76805	down	765	21	965	994	877	1023	1169
ENSG00000066248	NGEF	neuronal guanine nucleotide exchange factor	1658.74	1671.66	0.958118	-1.00775	down	1436	1584	2056	1414	1559	1656	2174
ENSG00000066279	ASPM	abnormal spindle microtubule assembly	10865.4	10652.2	0.893844	1.01999	up	11314	9597	12333	12597	6792	12942	11480
ENSG00000066294	CD84	CD84 molecule	0	0	NA	NA	NA	0	0	0	0	0	0	0
ENSG00000066322	ELOVL1	ELOVL fatty acid elongase 1	14633	11700.7	0.082217	1.2506	up	15429	14154	15108	15405	9350	11054	11879
ENSG00000066336	SPI1	Spi-1 proto-oncogene	21.4274	34.3515	0.322963	-1.59777	down	26	10	30	14	50	32	40
ENSG00000066379	ZNRD1	zinc ribbon domain containing 1	2175.65	2473.59	0.454085	-1.13676	down	2235	2061	2353	2884	2867	1994	2137
ENSG00000066382	MPPED2	metallophosphoesterase domain containing 2	0.954638	0	0.519935	5.27222	up	0	0	3	0	0	0	0
ENSG00000066405	CLDN18	claudin 18	29.9393	32.9936	0.830474	-1.09682	down	31	20	41	29	53	17	30
ENSG00000066422	ZBTB11	zinc finger and BTB domain containing 11	4605.82	4551.82	0.913899	1.01182	up	4860	4400	4810	5225	3519	5164	4676
ENSG00000066427	ATXN3	ataxin 3	3119.79	3406.59	0.600618	-1.0919	down	3882	2060	3628	3975	2896	3244	3756
ENSG00000066455	GOLGA5	golgin A5	8821.73	8845.95	0.979077	-1.00275	down	9712	8815	8387	9857	7601	9659	8832
ENSG00000066468	FGFR2	fibroblast growth factor receptor 2	4.49058	4.6767	0.970262	-1.04458	down	4	0	10	8	0	4	8
ENSG00000066557	LRRC40	leucine rich repeat containing 40	6222.71	4310.78	0.0598344	1.44341	up	6703	6035	6262	4615	2161	6064	5035
ENSG00000066583	ISOC1	isochorismatase domain containing 1	3205.9	3275.82	0.860898	-1.02166	down	3422	3102	3266	3214	3466	3320	3179
ENSG00000066629	EML1	echinoderm microtubule associated protein like 1	2778.74	1434.14	0.00661794	1.93723	up	2665	2754	3071	1952	556	1972	1485
ENSG00000066651	TRMT11	tRNA methyltransferase 11 homolog	2191.08	2676.76	0.15897	-1.22165	down	2223	2009	2469	3521	2146	2800	2423
ENSG00000066654	THUMPD1	THUMP domain containing 1	2831.45	2833.82	0.993978	-1.00088	down	2876	2963	2798	3339	2288	3159	2754
ENSG00000066697	MSANTD3	Myb/SANT DNA binding domain containing 3	2940.03	3057.8	0.7307	-1.03997	down	2938	3217	2806	3044	3039	3139	3129
ENSG00000066735	KIF26A	kinesin family member 26A	266.181	374.173	0.118223	-1.40456	down	228	248	339	290	473	309	422
ENSG00000066739	ATG2B	autophagy related 2B	5079.73	4716.14	0.593135	1.077	up	4622	5302	5587	5156	3081	5333	5863
ENSG00000066777	ARFGEF1	ADP ribosylation factor guanine nucleotide exchange factor 1	10741.4	13601.6	0.0148958	-1.26631	down	11035	10254	11533	14149	10487	15261	15761
ENSG00000066813	ACSM2B	acyl-CoA synthetase medium-chain family member 2B	0	0	NA	NA	NA	0	0	0	0	0	0	0
ENSG00000066827	ZFAT	zinc finger and AT-hook domain containing	743.3	812.418	0.529056	-1.09296	down	808	710	752	671	719	1021	893
ENSG00000066855	MTFR1	mitochondrial fission regulator 1	5181.1	3929.7	0.160275	1.31846	up	6484	2864	6578	4255	3233	4171	4368
ENSG00000066923	STAG3	stromal antigen 3	5663.04	5364.25	0.704359	1.05563	up	5885	5429	5987	4760	3902	5714	7720
ENSG00000066926	FECH	ferrochelatase	2076.18	2276.23	0.413948	-1.09632	down	1854	2177	2309	2238	2025	2619	2362
ENSG00000066933	MYO9A	myosin IXA	2411.28	1685.7	0.246182	1.43025	up	2799	1580	3024	1900	452	2204	2548
ENSG00000067048	DDX3Y	DEAD-box helicase 3, Y-linked	0	0	NA	NA	NA	0	0	0	0	0	0	0
ENSG00000067057	PFKP	phosphofructokinase, platelet	7967.4	7960.54	0.993735	1.00088	up	7601	8311	8407	7204	7576	7801	9744
ENSG00000067064	IDI1	isopentenyl-diphosphate delta isomerase 1	4546.06	6413.36	0.359613	-1.41071	down	2710	2305	9055	3185	9792	3518	8888
ENSG00000067066	SP100	SP100 nuclear antigen	3299.31	3371.89	0.865283	-1.0219	down	3541	3253	3277	2951	3456	3825	3364
ENSG00000067082	KLF6	Kruppel-like factor 6	8050.89	8845.73	0.367279	-1.09875	down	8912	7551	8128	8763	7110	10408	9835
ENSG00000067113	PLPP1	phospholipid phosphatase 1	768.084	858.412	0.530153	-1.11712	down	747	851	743	821	1053	741	808
ENSG00000067141	NEO1	neogenin 1	383.916	176.245	0.00104656	2.17604	up	360	417	394	245	87	234	162
ENSG00000067167	TRAM1	translocation associated membrane protein 1	19119.9	19344.7	0.916524	-1.01176	down	21905	19411	16974	20187	16807	21442	20206
ENSG00000067177	PHKA1	phosphorylase kinase, alpha 1 (muscle)	2193.39	2836.96	0.0828793	-1.29341	down	2306	1647	2775	2792	2204	3363	3245
ENSG00000067182	TNFRSF1A	tumor necrosis factor receptor superfamily member 1A	7775.37	7543.16	0.793844	1.03077	up	7694	8113	7918	6469	6549	8312	9442
ENSG00000067191	CACNB1	calcium voltage-gated channel auxiliary subunit beta 1	328.546	284.429	0.46326	1.15385	up	318	387	295	270	183	303	421
ENSG00000067208	EVI5	ecotropic viral integration site 5	2041.41	1689.36	0.0747609	1.20818	up	2062	1995	2179	1945	1288	1778	1900
ENSG00000067221	STOML1	stomatin like 1	698.092	816.25	0.396056	-1.16876	down	626	776	727	770	1011	658	817
ENSG00000067225	PKM	pyruvate kinase, muscle	90434.5	90334.4	0.991707	1.00111	up	83487	90072	102813	85621	88658	93480	97697
ENSG00000067248	DHX29	DEAH-box helicase 29	7086.99	6392.15	0.332414	1.10868	up	8228	6517	6899	6854	5268	7078	6853
ENSG00000067334	DNTTIP2	deoxynucleotidyltransferase, terminal, interacting protein 2	12943.9	12340.5	0.695633	1.0489	up	13962	11725	13885	14919	9862	13761	11712
ENSG00000067365	METTL22	methyltransferase like 22	446.525	520.011	0.375102	-1.16426	down	415	519	426	398	555	556	588
ENSG00000067369	TP53BP1	tumor protein p53 binding protein 1	8175.16	8514.02	0.71699	-1.04146	down	8176	7356	9482	9042	6702	10047	8964
ENSG00000067445	TRO	trophinin	1330.87	1324.98	0.974269	1.00457	up	1313	1093	1673	1215	1251	1282	1635
ENSG00000067533	RRP15	ribosomal RNA processing 15 homolog	1978.45	2092.76	0.654021	-1.05754	down	1913	1869	2268	2002	2204	2091	2131
ENSG00000067560	RHOA	ras homolog family member A	13459.9	15878.4	0.415016	-1.17966	down	9481	14301	17380	16317	17712	17984	11434
ENSG00000067596	DHX8	DEAH-box helicase 8	2861.66	2448.51	0.190135	1.16858	up	2578	3214	2933	2461	1899	2679	2988
ENSG00000067601	PMS2P4	PMS1 homolog 2, mismatch repair system component pseudogene 4	75.4467	69.0038	0.785501	1.09115	up	99	71	60	99	36	50	102
ENSG00000067606	PRKCZ	protein kinase C zeta	1672.3	1485.58	0.403569	1.12593	up	1794	1791	1511	1323	1613	1505	1534
ENSG00000067646	ZFY	zinc finger protein, Y-linked	0	0	NA	NA	NA	0	0	0	0	0	0	0
ENSG00000067704	IARS2	isoleucyl-tRNA synthetase 2, mitochondrial	9944.77	11423.8	0.119615	-1.14869	down	10440	9781	10143	11682	10695	12024	11884
ENSG00000067715	SYT1	synaptotagmin 1	980.996	1141.77	0.382984	-1.16417	down	946	1155	885	1393	735	1446	1113
ENSG00000067798	NAV3	neuron navigator 3	4699.22	3291.39	0.0112266	1.42759	up	5017	4517	4818	3217	2227	4278	3810
ENSG00000067829	IDH3G	isocitrate dehydrogenase 3 (NAD+) gamma	1946.96	1789.59	0.525491	1.08818	up	1743	1964	2243	1658	1901	1810	1836
ENSG00000067836	ROGDI	rogdi homolog	976.217	1046.74	0.645053	-1.07193	down	1041	1029	906	1140	1138	884	1044
ENSG00000067840	PDZD4	PDZ domain containing 4	31.0677	34.2631	0.794736	-1.10375	down	34	44	16	44	31	28	36
ENSG00000067842	ATP2B3	ATPase plasma membrane Ca2+ transporting 3	0	0	NA	NA	NA	0	0	0	0	0	0	0
ENSG00000067900	ROCK1	Rho associated coiled-coil containing protein kinase 1	9264.91	8918.08	0.732882	1.03885	up	9738	8848	9718	9444	6548	10623	9917
ENSG00000067955	CBFB	core-binding factor, beta subunit	5904.67	4938.68	0.262576	1.19563	up	5721	5789	6533	3413	4925	5529	6156
ENSG00000067992	PDK3	pyruvate dehydrogenase kinase 3	275.133	185.45	0.0180735	1.48526	up	269	297	273	163	200	179	205
ENSG00000068001	HYAL2	hyaluronoglucosaminidase 2	1945.92	1801.21	0.519937	1.0803	up	1693	1950	2306	2001	1448	1986	1912
ENSG00000068024	HDAC4	histone deacetylase 4	517.558	600.27	0.39278	-1.1594	down	635	356	596	553	589	631	656
ENSG00000068028	RASSF1	Ras association domain family member 1	1151.04	1348.28	0.52931	-1.17116	down	1573	1185	743	1357	1777	1286	909
ENSG00000068078	FGFR3	fibroblast growth factor receptor 3	73.7126	57.3305	0.336044	1.28332	up	96	65	64	60	38	69	69
ENSG00000068079	IFI35	interferon induced protein 35	759.336	770.07	0.937511	-1.01378	down	625	702	999	640	808	893	760
ENSG00000068097	HEATR6	HEAT repeat containing 6	2688.9	2781.48	0.800627	-1.03454	down	2650	2854	2698	2747	2004	3621	3027
ENSG00000068120	COASY	Coenzyme A synthase	3379.9	3028.41	0.483467	1.11611	up	3234	3497	3587	2525	3103	2515	4138
ENSG00000068137	PLEKHH3	pleckstrin homology, MyTH4 and FERM domain containing H3	816.88	898.952	0.529369	-1.10023	down	766	930	793	797	967	810	1051
ENSG00000068305	MEF2A	myocyte enhancer factor 2A	1601.82	1661.88	0.780499	-1.03775	down	1660	1664	1562	1842	1121	1942	1927
ENSG00000068308	OTUD5	OTU deubiquitinase 5	2527.6	2383.74	0.568199	1.06034	up	2550	2688	2470	2301	2167	2374	2853
ENSG00000068323	TFE3	transcription factor binding to IGHM enhancer 3	2570.86	2598.19	0.959006	-1.01066	down	1982	2948	2914	1603	2329	2883	3808
ENSG00000068354	TBC1D25	TBC1 domain family member 25	357.246	401.306	0.645395	-1.12351	down	178	438	475	345	307	528	463
ENSG00000068366	ACSL4	acyl-CoA synthetase long-chain family member 4	9046.57	4419.3	0.00405204	2.04695	up	10881	7188	9618	6877	1763	5109	4619
ENSG00000068383	INPP5A	inositol polyphosphate-5-phosphatase A	2180.37	2584.15	0.171163	-1.18507	down	2162	2141	2358	2194	2605	2595	3065
ENSG00000068394	GPKOW	G-patch domain and KOW motifs	2073.7	2279.68	0.52052	-1.09919	down	2062	2249	2011	2584	2445	1898	2237
ENSG00000068400	GRIPAP1	GRIP1 associated protein 1	2830.94	2887.52	0.828608	-1.01989	down	2904	2760	2983	2806	2699	2995	3214
ENSG00000068438	FTSJ1	FtsJ RNA methyltransferase homolog 1 (E. coli)	1750.26	1812.94	0.736747	-1.03567	down	1756	1841	1742	1819	1758	1770	1993
ENSG00000068489	PRR11	proline rich 11	6682.31	5217.17	0.218345	1.28076	up	7229	7210	5919	6654	2627	6871	5431
ENSG00000068615	REEP1	receptor accessory protein 1	4.77319	7.03719	0.787428	-1.46808	down	0	0	15	10	13	0	4
ENSG00000068650	ATP11A	ATPase phospholipid transporting 11A	926.288	796.713	0.729861	1.16238	up	981	1173	658	752	74	1183	1389
ENSG00000068654	POLR1A	polymerase (RNA) I subunit A	3878.39	3292.97	0.22099	1.17765	up	3991	3798	4056	2998	2347	4011	4183
ENSG00000068697	LAPTM4A	lysosomal protein transmembrane 4 alpha	10093.5	8018.94	0.0295075	1.25873	up	10569	10318	9908	9251	7298	8072	7875
ENSG00000068724	TTC7A	tetratricopeptide repeat domain 7A	1928.24	2164.34	0.340302	-1.12256	down	2046	2156	1669	2120	1829	2356	2521
ENSG00000068745	IP6K2	inositol hexakisphosphate kinase 2	4074.17	4402.8	0.455833	-1.08057	down	4088	4168	4179	4603	4364	4291	4528
ENSG00000068781	STON1-GTF2A1L	STON1-GTF2A1L readthrough	3.88087	0	0.194682	21.3831	up	7	0	5	0	0	0	0
ENSG00000068784	SRBD1	S1 RNA binding domain 1	1713.81	1451.34	0.30349	1.18074	up	1518	1662	2062	1614	1025	1942	1356
ENSG00000068796	KIF2A	kinesin heavy chain member 2A	4805.59	3877.94	0.0670079	1.23909	up	4999	4661	5018	4260	2757	4554	4333
ENSG00000068831	RASGRP2	RAS guanyl releasing protein 2	11.4591	23.4033	0.0897239	-2.04824	down	10	12	13	25	14	24	34
ENSG00000068878	PSME4	proteasome activator subunit 4	7069.8	6254.85	0.256437	1.13024	up	7872	6352	7386	6750	4918	6266	7666
ENSG00000068885	IFT80	intraflagellar transport 80	3955.13	3201.13	0.140102	1.23543	up	4353	3536	4203	3954	2106	3621	3472
ENSG00000068903	SIRT2	sirtuin 2	3554.56	3674.86	0.787507	-1.03384	down	3742	3918	3167	3269	3409	4106	4134
ENSG00000068912	ERLEC1	endoplasmic reticulum lectin 1	3902.14	3747.62	0.724293	1.04129	up	4144	4198	3549	3799	3659	3873	3818
ENSG00000068971	PPP2R5B	protein phosphatase 2 regulatory subunit B', beta	926.248	1003.19	0.508673	-1.08313	down	908	909	1013	879	879	1073	1260
ENSG00000068976	PYGM	phosphorylase, glycogen, muscle	10.6465	4.5136	0.467761	2.3508	up	2	23	7	0	4	0	15
ENSG00000068985	PAGE1	PAGE family member 1	0	0	NA	NA	NA	0	0	0	0	0	0	0
ENSG00000069011	PITX1	paired like homeodomain 1	64.476	117.764	0.346904	-1.8267	down	37	26	137	262	33	9	192
ENSG00000069018	TRPC7	transient receptor potential cation channel subfamily C member 7	1.29956	0	0.442951	7.16202	up	3	0	1	0	0	0	0
ENSG00000069020	MAST4	microtubule associated serine/threonine kinase family member 4	34.1932	18.6236	0.164967	1.82991	up	32	42	30	22	8	33	14
ENSG00000069122	ADGRF5	adhesion G protein-coupled receptor F5	2.61692	10.2005	0.181457	-3.89337	down	8	0	0	8	12	8	13
ENSG00000069188	SDK2	sidekick cell adhesion molecule 2	4.50839	1.15441	0.379514	3.85972	up	6	0	8	2	0	0	3
ENSG00000069206	ADAM7	ADAM metallopeptidase domain 7	0	0	NA	NA	NA	0	0	0	0	0	0	0
ENSG00000069248	NUP133	nucleoporin 133kDa	4615.01	4814.39	0.673903	-1.04316	down	4992	4436	4665	5131	4338	5316	4737
ENSG00000069275	NUCKS1	nuclear casein kinase and cyclin-dependent kinase substrate 1	27592	22721.1	0.155827	1.21436	up	26851	26989	30474	23318	14821	27005	28510
ENSG00000069329	VPS35	VPS35, retromer complex component	20419.2	17112.7	0.109615	1.19321	up	22675	18469	21265	18746	13549	19982	17529
ENSG00000069345	DNAJA2	DnaJ heat shock protein family (Hsp40) member A2	6374.64	6216.22	0.783543	1.02553	up	6658	6391	6408	6561	5851	6120	6658
ENSG00000069399	BCL3	B-cell CLL/lymphoma 3	651.318	733.049	0.572803	-1.12512	down	570	687	732	452	872	844	767
ENSG00000069424	KCNAB2	potassium voltage-gated channel subfamily A regulatory beta subunit 2	102.859	103.931	0.963949	-1.01039	down	129	76	110	127	87	86	124
ENSG00000069431	ABCC9	ATP binding cassette subfamily C member 9	50.9758	21.8345	0.028188	2.32331	up	55	60	40	29	8	30	24
ENSG00000069482	GAL	galanin/GMAP prepropeptide	42.0722	31.585	0.614872	1.3325	up	47	64	16	4	40	35	48
ENSG00000069493	CLEC2D	C-type lectin domain family 2 member D	190.424	197.311	0.850792	-1.03712	down	248	172	161	215	138	216	242
ENSG00000069509	FUNDC1	FUN14 domain containing 1	1467.05	1430.44	0.842016	1.0255	up	1564	1519	1391	1784	1169	1336	1542
ENSG00000069535	MAOB	monoamine oxidase B	0	0	NA	NA	NA	0	0	0	0	0	0	0
ENSG00000069667	RORA	RAR related orphan receptor A	236.148	174.472	0.138128	1.3525	up	277	170	277	213	116	178	211
ENSG00000069696	DRD4	dopamine receptor D4	10.7887	23.5184	0.159445	-2.17343	down	4	13	16	18	35	11	29
ENSG00000069702	TGFBR3	transforming growth factor beta receptor III	2511.09	2057.34	0.111481	1.22068	up	2752	2154	2777	2351	1850	2224	1910
ENSG00000069764	PLA2G10	phospholipase A2 group X	1.90928	5.59402	0.371967	-2.90457	down	0	0	6	3	9	3	7
ENSG00000069812	HES2	hes family bHLH transcription factor 2	6.27394	6.77525	0.90529	-1.08499	down	6	9	4	4	4	12	8
ENSG00000069849	ATP1B3	ATPase Na+/K+ transporting subunit beta 3	2833.94	3131.33	0.375861	-1.10479	down	2909	2863	2878	3078	3212	3198	3136
ENSG00000069869	NEDD4	neural precursor cell expressed, developmentally down-regulated 4, E3 ubiquitin protein ligase	6559.27	6499.81	0.935053	1.00912	up	6790	6219	7035	7557	4994	7387	6600
ENSG00000069943	PIGB	phosphatidylinositol glycan anchor biosynthesis class B	805.187	928.667	0.314477	-1.15296	down	851	731	880	1096	912	917	819
ENSG00000069956	MAPK6	mitogen-activated protein kinase 6	15246.2	14739.1	0.745424	1.0344	up	15158	15069	16343	17434	11849	15845	14941
ENSG00000069966	GNB5	G protein subunit beta 5	1659.63	1566.17	0.604808	1.0599	up	1782	1553	1736	1655	1496	1684	1496
ENSG00000069974	RAB27A	RAB27A, member RAS oncogene family	936.873	1189.97	0.0937213	-1.26982	down	961	809	1098	1194	1136	1417	1059
ENSG00000069998	HDHD5		2189.64	2305.18	0.649876	-1.05273	down	2290	2101	2298	2450	2113	2010	2800
ENSG00000070010	UFD1		6598.13	9123.03	0.00251735	-1.38259	down	6778	6161	7231	9514	9142	8849	9326
ENSG00000070018	LRP6	LDL receptor related protein 6	4295.48	3546.61	0.129256	1.211	up	4427	4299	4387	4069	2395	3951	4167
ENSG00000070019	GUCY2C	guanylate cyclase 2C	71.9899	98.5651	0.229381	-1.3696	down	52	62	107	98	69	120	118
ENSG00000070031	SCT	secretin	1.62667	3.73653	0.545707	-2.2768	down	4	0	1	3	8	3	0
ENSG00000070047	PHRF1	PHD and ring finger domains 1	2153.75	1938.38	0.464703	1.11094	up	2159	2378	2026	1667	1545	2027	2714
ENSG00000070061	ELP1		6664.78	7892.79	0.0851233	-1.18431	down	6610	6492	7262	8370	6053	8520	9374
ENSG00000070081	NUCB2	nucleobindin 2	3003.45	2980.74	0.952839	1.0077	up	3378	3053	2727	3333	2872	3111	2719
ENSG00000070087	PFN2	profilin 2	15728.5	10259.7	0.0464743	1.53298	up	16122	15652	16249	7565	5519	14144	15478
ENSG00000070159	PTPN3	protein tyrosine phosphatase, non-receptor type 3	1178.57	1496.16	0.0807771	-1.26956	down	1265	974	1370	1372	1193	1614	1950
ENSG00000070182	SPTB	spectrin beta, erythrocytic	3.53595	3.19447	0.942917	1.11581	up	4	0	7	0	8	0	4
ENSG00000070190	DAPP1	dual adaptor of phosphotyrosine and 3-phosphoinositides	2.2898	0	0.31924	12.6128	up	7	0	0	0	0	0	0
ENSG00000070193	FGF10	fibroblast growth factor 10	0	1.20351	0.46357	-6.6725	down	0	0	0	5	0	0	0
ENSG00000070214	SLC44A1	solute carrier family 44 member 1	3417.85	2646.69	0.0348394	1.29132	up	3471	3622	3330	2280	2275	3155	3077
ENSG00000070269	TMEM260	transmembrane protein 260	1085.2	995.585	0.702691	1.08971	up	1373	1147	782	819	571	1342	1398
ENSG00000070366	SMG6	SMG6 nonsense mediated mRNA decay factor	2316.94	2234.66	0.815561	1.0367	up	2360	2053	2677	1904	1576	2767	2952
ENSG00000070367	EXOC5	exocyst complex component 5	6894.71	6136.54	0.298434	1.12351	up	7323	6781	6945	6952	4727	7168	6205
ENSG00000070371	CLTCL1	clathrin heavy chain like 1	935.796	1307.78	0.0186645	-1.39752	down	929	801	1136	1130	1069	1578	1567
ENSG00000070388	FGF22	fibroblast growth factor 22	10.6345	8.83804	0.824333	1.20444	up	15	0	18	10	6	15	5
ENSG00000070404	FSTL3	follistatin like 3	1224.56	1133.6	0.572872	1.08052	up	1165	1258	1316	939	1185	1229	1219
ENSG00000070413	DGCR2	DiGeorge syndrome critical region gene 2	3238.31	3653.8	0.275466	-1.12826	down	3110	2980	3818	3679	3327	3455	4399
ENSG00000070423	RNF126	ring finger protein 126	1792.92	1593.33	0.442966	1.12551	up	1766	2051	1643	1557	1802	1525	1500
ENSG00000070444	MNT	MAX network transcriptional repressor	940.999	721.748	0.149254	1.30307	up	924	1006	940	754	402	801	1040
ENSG00000070476	ZXDC	ZXD family zinc finger C	847.732	805.83	0.760781	1.05151	up	868	866	853	917	471	962	980
ENSG00000070495	JMJD6	jumonji domain containing 6	2502.6	2784.19	0.444446	-1.11242	down	2273	2560	2812	2400	2749	3390	2704
ENSG00000070501	POLB	polymerase (DNA) beta	1887.11	1725.13	0.469821	1.09418	up	2063	1734	1970	1799	1797	1635	1717
ENSG00000070526	ST6GALNAC1	ST6 (alpha-N-acetyl-neuraminyl-2,3-beta-galactosyl-1,3)-N-acetylgalactosaminide alpha-2,6-sialyltransferase 1	0	0	NA	NA	NA	0	0	0	0	0	0	0
ENSG00000070540	WIPI1	WD repeat domain, phosphoinositide interacting 1	822.333	686.373	0.153075	1.19842	up	789	856	865	603	681	698	797
ENSG00000070601	FRMPD1	FERM and PDZ domain containing 1	0	1.4346	0.422072	-7.95448	down	0	0	0	0	0	6	0
ENSG00000070610	GBA2	glucosylceramidase beta 2	2347.86	2538.04	0.546286	-1.08089	down	2801	2231	2132	2680	2527	2486	2554
ENSG00000070614	NDST1	N-deacetylase/N-sulfotransferase 1	6355.49	6825.61	0.571122	-1.07401	down	6139	6397	6875	6114	5602	6830	9416
ENSG00000070669	ASNS	asparagine synthetase (glutamine-hydrolyzing)	15544.6	27111.6	2.01325e-05	-1.74409	down	16127	13503	17946	24577	24892	33762	26638
ENSG00000070718	AP3M2	adaptor related protein complex 3 mu 2 subunit	2126.98	1173.29	0.0208608	1.81256	up	2044	2166	2285	2139	525	1064	1129
ENSG00000070729	CNGB1	cyclic nucleotide gated channel beta 1	0	0	NA	NA	NA	0	0	0	0	0	0	0
ENSG00000070731	ST6GALNAC2	ST6 (alpha-N-acetyl-neuraminyl-2,3-beta-galactosyl-1,3)-N-acetylgalactosaminide alpha-2,6-sialyltransferase 2	30.1874	14.6564	0.41599	2.05461	up	38	46	7	38	2	0	22
ENSG00000070748	CHAT	choline O-acetyltransferase	0	0	NA	NA	NA	0	0	0	0	0	0	0
ENSG00000070756	PABPC1	poly(A) binding protein, cytoplasmic 1	81405.7	93985.5	0.190616	-1.15453	down	81687	84604	82091	84689	84863	93579	119724
ENSG00000070759	TESK2	testis-specific kinase 2	629.37	581.295	0.521038	1.08249	up	557	677	687	640	485	573	673
ENSG00000070761	CFAP20	cilia and flagella associated protein 20	4908.06	3968.25	0.199068	1.23689	up	5109	5021	4845	4698	4175	2740	4384
ENSG00000070770	CSNK2A2	casein kinase 2 alpha 2	5456.75	5314.18	0.817307	1.02685	up	5413	6068	5146	4890	5147	5498	5994
ENSG00000070778	PTPN21	protein tyrosine phosphatase, non-receptor type 21	2283.68	2637.49	0.382966	-1.15489	down	3147	1749	2086	3045	2379	2594	2680
ENSG00000070785	EIF2B3	eukaryotic translation initiation factor 2B subunit gamma	3876.9	3432.31	0.301251	1.12958	up	4252	3503	4096	3998	3009	3705	3210
ENSG00000070808	CAMK2A	calcium/calmodulin-dependent protein kinase II alpha	8.1298	4.90104	0.652818	1.65075	up	0	9	16	8	0	4	9
ENSG00000070814	TCOF1	treacle ribosome biogenesis factor 1	6230.57	6312.96	0.913646	-1.01325	down	6025	6046	6972	5603	5318	6459	8438
ENSG00000070831	CDC42	cell division cycle 42	16798.2	16350.9	0.794948	1.02737	up	15554	17090	18669	18275	14396	17569	16126
ENSG00000070882	OSBPL3	oxysterol binding protein like 3	4251.25	5393.99	0.0228592	-1.26885	down	4076	4083	4838	5800	4164	6084	6007
ENSG00000070886	EPHA8	EPH receptor A8	1.63557	0.673007	0.729046	2.40152	up	5	0	0	0	0	0	3
ENSG00000070915	SLC12A3	solute carrier family 12 member 3	0	0	NA	NA	NA	0	0	0	0	0	0	0
ENSG00000070950	RAD18	RAD18, E3 ubiquitin protein ligase	3118.75	3061.42	0.847388	1.01866	up	3174	3349	2985	3269	2586	3193	3426
ENSG00000070961	ATP2B1	ATPase plasma membrane Ca2+ transporting 1	8612.86	8963.73	0.781838	-1.04077	down	9121	7882	9328	10900	5991	10915	8960
ENSG00000070985	TRPM5	transient receptor potential cation channel subfamily M member 5	0	0	NA	NA	NA	0	0	0	0	0	0	0
ENSG00000071051	NCK2	NCK adaptor protein 2	783.451	636.594	0.208756	1.2304	up	913	599	888	569	480	711	855
ENSG00000071054	MAP4K4	mitogen-activated protein kinase kinase kinase kinase 4	21880.4	18719.2	0.144343	1.16887	up	22144	21022	23694	16543	16053	21269	22477
ENSG00000071073	MGAT4A	mannosyl (alpha-1,3-)-glycoprotein beta-1,4-N-acetylglucosaminyltransferase, isozyme A	39.508	19.1911	0.175485	2.06002	up	64	6	52	24	16	20	18
ENSG00000071082	RPL31	ribosomal protein L31	66201.7	57609.3	0.305842	1.14915	up	70586	64254	67313	73839	53838	49538	55865
ENSG00000071127	WDR1	WD repeat domain 1	18981	20147.5	0.614301	-1.06145	down	18689	19091	20183	16986	19020	20687	25191
ENSG00000071189	SNX13	sorting nexin 13	3749.46	3633.85	0.806701	1.03173	up	4065	3581	3805	4474	2627	3486	4320
ENSG00000071203	MS4A12	membrane spanning 4-domains A12	0	0	NA	NA	NA	0	0	0	0	0	0	0
ENSG00000071205	ARHGAP10	Rho GTPase activating protein 10	1566.52	1823.64	0.246997	-1.1639	down	1655	1388	1749	1584	1858	2026	1892
ENSG00000071242	RPS6KA2	ribosomal protein S6 kinase A2	18.0837	9.78467	0.281663	1.83729	up	24	19	12	16	4	5	16
ENSG00000071243	ING3	inhibitor of growth family member 3	1653.75	1636.91	0.933725	1.01046	up	1695	1700	1651	1803	1589	1752	1461
ENSG00000071246	VASH1	vasohibin 1	297.72	283.298	0.897433	1.05024	up	201	410	294	158	140	184	718
ENSG00000071282	LMCD1	LIM and cysteine rich domains 1	517.724	670.973	0.0327293	-1.29544	down	558	482	542	720	642	694	657
ENSG00000071462	BUD23		8107.61	9038.16	0.410425	-1.11474	down	7525	9111	8077	8469	9623	8367	9967
ENSG00000071537	SEL1L	SEL1L ERAD E3 ligase adaptor subunit	13471.1	11776.2	0.31187	1.1439	up	12175	15576	13293	13361	8630	13932	12263
ENSG00000071539	TRIP13	thyroid hormone receptor interactor 13	4664.16	7000.18	0.00166267	-1.50075	down	4443	4679	5126	6257	7598	6890	7422
ENSG00000071553	ATP6AP1	ATPase H+ transporting accessory protein 1	3213.34	2959.63	0.526123	1.08578	up	2717	3629	3455	2882	2918	2776	3407
ENSG00000071564	TCF3	transcription factor 3	5681.42	5556.19	0.861777	1.02255	up	5945	5693	5703	4643	5308	5433	7201
ENSG00000071575	TRIB2	tribbles pseudokinase 2	68.5514	34.0151	0.0825664	2.0157	up	25	94	90	50	30	24	34
ENSG00000071626	DAZAP1	DAZ associated protein 1	8415.43	8432.84	0.986633	-1.00209	down	9251	7618	8854	8098	7062	7862	11483
ENSG00000071655	MBD3	methyl-CpG binding domain protein 3	5660.54	5602.85	0.943659	1.01021	up	5976	5882	5405	5775	3668	6049	7637
ENSG00000071677	PRLH	prolactin releasing hormone	0	0	NA	NA	NA	0	0	0	0	0	0	0
ENSG00000071794	HLTF	helicase-like transcription factor	14522.8	11618.3	0.0962005	1.24995	up	15782	14003	14559	13495	7662	13618	12989
ENSG00000071859	FAM50A	family with sequence similarity 50 member A	5341.18	4072.36	0.0465176	1.31166	up	5233	5688	5371	4152	4311	3330	4631
ENSG00000071889	FAM3A	family with sequence similarity 3 member A	1170.82	1009.41	0.424831	1.15991	up	998	1501	1061	732	1004	1065	1294
ENSG00000071894	CPSF1	cleavage and polyadenylation specific factor 1	10072.8	9780.64	0.783921	1.02986	up	9951	9980	10837	8866	8270	10350	12469
ENSG00000071909	MYO3B	myosin IIIB	2.7008	0	0.288136	14.8597	up	0	8	0	0	0	0	0
ENSG00000071967	CYBRD1	cytochrome b reductase 1	9046.21	9358.62	0.74659	-1.03456	down	8447	9584	9577	9565	7563	11045	10002
ENSG00000071991	CDH19	cadherin 19	0	3.25993	0.23499	-17.9733	down	0	0	0	4	8	0	0
ENSG00000071994	PDCD2	programmed cell death 2	7083.96	8240.18	0.169234	-1.16319	down	7454	7455	6690	8472	8032	7609	9251
ENSG00000072041	SLC6A15	solute carrier family 6 member 15	1987.82	2041.34	0.807964	-1.02705	down	2253	1868	1949	2026	1629	2289	2401
ENSG00000072042	RDH11	retinol dehydrogenase 11 (all-trans/9-cis/11-cis)	6684.47	4382.67	0.0112293	1.52518	up	8345	4429	7729	4446	3388	4898	5209
ENSG00000072062	PRKACA	protein kinase cAMP-activated catalytic subunit alpha	1847.49	1801.71	0.888096	1.02518	up	1832	1881	1927	2014	982	1982	2501
ENSG00000072071	ADGRL1	adhesion G protein-coupled receptor L1	1034.12	885.095	0.277291	1.16834	up	944	1122	1089	706	808	983	1106
ENSG00000072080	SPP2	secreted phosphoprotein 2	3.30577	2.29712	0.814387	1.46029	up	3	5	2	0	8	0	0
ENSG00000072110	ACTN1	actinin alpha 1	15946.8	15705.4	0.926492	1.01536	up	15474	13931	19427	12006	12747	16577	23143
ENSG00000072121	ZFYVE26	zinc finger FYVE-type containing 26	4177.4	4018.48	0.809271	1.03944	up	4533	4200	4012	4339	2355	4892	5029
ENSG00000072133	RPS6KA6	ribosomal protein S6 kinase A6	35.292	198.016	7.38056e-10	-5.61209	down	56	22	30	191	130	218	279
ENSG00000072134	EPN2	epsin 2	2800.66	1825.74	0.0571888	1.53371	up	2576	3663	2267	1808	892	2337	2566
ENSG00000072135	PTPN18	protein tyrosine phosphatase, non-receptor type 18	675.85	723.636	0.780147	-1.07086	down	1026	512	526	482	568	813	1115
ENSG00000072163	LIMS2	LIM zinc finger domain containing 2	13.617	8.29352	0.641222	1.64192	up	0	13	29	10	8	0	16
ENSG00000072182	ASIC4	acid sensing ion channel subunit family member 4	1.30846	2.75749	0.708143	-2.11521	down	4	0	0	4	0	0	8
ENSG00000072195	SPEG	SPEG complex locus	987.845	853.213	0.481031	1.15737	up	1225	937	851	741	508	927	1370
ENSG00000072201	LNX1	ligand of numb-protein X 1, E3 ubiquitin protein ligase	137.314	97.4248	0.0968324	1.40945	up	112	154	153	100	82	122	92
ENSG00000072210	ALDH3A2	aldehyde dehydrogenase 3 family member A2	6149.2	5950.31	0.811211	1.03341	up	6738	5198	6883	6773	4456	7332	5739
ENSG00000072274	TFRC	transferrin receptor	7699.5	6128.86	0.289976	1.25624	up	9844	9318	4191	7452	4694	6355	6543
ENSG00000072310	SREBF1	sterol regulatory element binding transcription factor 1	3667.01	4102.03	0.409352	-1.11867	down	3269	4552	3334	4037	3607	4116	4950
ENSG00000072315	TRPC5	transient receptor potential cation channel subfamily C member 5	0	0	NA	NA	NA	0	0	0	0	0	0	0
ENSG00000072364	AFF4	AF4/FMR2 family member 4	9198.25	9248.09	0.980822	-1.00543	down	11637	4751	11903	10072	5812	10810	11457
ENSG00000072401	UBE2D1	ubiquitin conjugating enzyme E2 D1	2412.49	2934.32	0.380372	-1.21628	down	3526	1243	2638	3425	2329	3284	2924
ENSG00000072415	MPP5	membrane protein, palmitoylated 5	4224.88	5076.78	0.170255	-1.20159	down	4655	3622	4649	6363	4574	4764	4871
ENSG00000072422	RHOBTB1	Rho related BTB domain containing 1	464.006	236.484	0.00784082	1.96012	up	609	396	412	280	122	191	394
ENSG00000072501	SMC1A	structural maintenance of chromosomes 1A	8840.41	8481.13	0.726855	1.04232	up	8383	8797	9831	8348	6223	10155	10060
ENSG00000072506	HSD17B10	hydroxysteroid (17-beta) dehydrogenase 10	3247.98	3740.2	0.336469	-1.15142	down	3334	3491	3076	3580	4273	3584	3542
ENSG00000072518	MARK2	microtubule affinity regulating kinase 2	1125.22	1018.96	0.531716	1.10409	up	1101	1071	1268	837	756	1374	1212
ENSG00000072571	HMMR	hyaluronan mediated motility receptor	14815.8	13018.1	0.229616	1.13808	up	15728	13583	15981	15074	10008	14346	13756
ENSG00000072609	CHFR	checkpoint with forkhead and ring finger domains, E3 ubiquitin protein ligase	1705.49	1886.4	0.476164	-1.10629	down	1695	1759	1751	1738	1395	1922	2710
ENSG00000072657	TRHDE	thyrotropin releasing hormone degrading enzyme	2044.41	1630.88	0.0878132	1.25354	up	2405	1779	2065	1743	1429	1422	2055
ENSG00000072682	P4HA2	prolyl 4-hydroxylase subunit alpha 2	2703.28	1913.32	0.00826035	1.41293	up	2307	2982	2960	2205	1670	2088	1800
ENSG00000072694	FCGR2B	Fc fragment of IgG receptor IIb	0	0	NA	NA	NA	0	0	0	0	0	0	0
ENSG00000072736	NFATC3	nuclear factor of activated T-cells, cytoplasmic, calcineurin-dependent 3	2212.88	2467.51	0.529977	-1.11503	down	2624	1390	2782	2484	2116	2592	2863
ENSG00000072756	TRNT1	tRNA nucleotidyl transferase, CCA-adding, 1	1238.06	1174.88	0.631502	1.05407	up	1309	1199	1273	1140	1138	1282	1191
ENSG00000072778	ACADVL	acyl-CoA dehydrogenase, very long chain	12079.3	11769.9	0.747991	1.02628	up	12141	12037	12709	12028	9905	12443	13620
ENSG00000072786	STK10	serine/threonine kinase 10	3367.5	3716.71	0.411598	-1.10378	down	3134	3248	3915	3579	2824	4223	4612
ENSG00000072803	FBXW11	F-box and WD repeat domain containing 11	5362.58	4517.43	0.302265	1.18703	up	5518	5791	5036	5627	3029	5841	3997
ENSG00000072818	ACAP1	ArfGAP with coiled-coil, ankyrin repeat and PH domains 1	26.5638	18.9234	0.484108	1.40595	up	8	37	36	17	20	23	16
ENSG00000072832	CRMP1	collapsin response mediator protein 1	984.092	720.647	0.0292069	1.36487	up	1055	1002	945	716	491	861	898
ENSG00000072840	EVC	EvC ciliary complex subunit 1	2096.89	1485.94	0.137992	1.41108	up	3278	1426	1707	2044	1001	1677	1362
ENSG00000072849	DERL2	derlin 2	3066.35	3232.8	0.675718	-1.05419	down	3232	3246	2870	3521	3305	2939	3270
ENSG00000072858	SIDT1	SID1 transmembrane family member 1	1.0128	0	0.505956	5.56344	up	0	3	0	0	0	0	0
ENSG00000072864	NDE1	nudE neurodevelopment protein 1	1594.65	1391.5	0.338321	1.14608	up	1667	1668	1528	1145	1319	1747	1424
ENSG00000072952	MRVI1	murine retrovirus integration site 1 homolog	0	0	NA	NA	NA	0	0	0	0	0	0	0
ENSG00000072954	TMEM38A	transmembrane protein 38A	89.6191	68.0152	0.294431	1.31746	up	83	120	69	65	67	56	88
ENSG00000072958	AP1M1	adaptor related protein complex 1 mu 1 subunit	4376.21	4656.84	0.618321	-1.06407	down	4274	4299	4798	3975	4697	4549	5633
ENSG00000073008	PVR	poliovirus receptor	2559.44	2482.16	0.852801	1.03106	up	2483	2523	2814	2035	1785	3560	2802
ENSG00000073050	XRCC1	X-ray repair complementing defective repair in Chinese hamster cells 1	5142.97	6033.94	0.179669	-1.17319	down	4653	5152	5913	5370	5947	6264	6847
ENSG00000073060	SCARB1	scavenger receptor class B member 1	1067.53	924.066	0.329318	1.15474	up	1055	1186	1012	942	619	1050	1197
ENSG00000073067	CYP2W1	cytochrome P450 family 2 subfamily W member 1	6.6236	0.960147	0.110608	6.84464	up	3	12	5	0	1	0	3
ENSG00000073111	MCM2	minichromosome maintenance complex component 2	9285.82	9947.68	0.575533	-1.07128	down	9116	10048	9150	8528	9281	10004	12651
ENSG00000073146	MOV10L1	Mov10 RISC complex RNA helicase like 1	15.9895	5.22678	0.195341	3.04267	up	25	9	15	16	0	2	4
ENSG00000073150	PANX2	pannexin 2	39.38	44.2305	0.733024	-1.1262	down	34	46	40	45	28	31	80
ENSG00000073169	SELENOO		628.282	734.432	0.320296	-1.16845	down	580	676	661	617	813	793	726
ENSG00000073282	TP63	tumor protein p63	1.27285	21.1617	0.00143977	-16.4037	down	0	0	4	14	16	43	13
ENSG00000073331	ALPK1	alpha kinase 1	598.425	575.718	0.73122	1.03928	up	627	608	591	574	487	655	629
ENSG00000073350	LLGL2	lethal giant larvae homolog 2, scribble cell polarity complex component	196.154	244.82	0.281865	-1.2494	down	162	228	208	214	161	283	354
ENSG00000073417	PDE8A	phosphodiesterase 8A	1156.03	1454.55	0.0603374	-1.25834	down	1222	1095	1215	1701	1116	1676	1444
ENSG00000073464	CLCN4	chloride voltage-gated channel 4	0	0	NA	NA	NA	0	0	0	0	0	0	0
ENSG00000073536	NLE1	notchless homolog 1 (Drosophila)	1657.2	1539.24	0.567688	1.07682	up	1463	1722	1877	1434	1565	1452	1772
ENSG00000073578	SDHA	succinate dehydrogenase complex flavoprotein subunit A	3797.91	4735.01	0.0495809	-1.24667	down	3600	3651	4361	4283	4580	4849	5481
ENSG00000073584	SMARCE1	SWI/SNF related, matrix associated, actin dependent regulator of chromatin, subfamily e, member 1	5402.37	4809.83	0.245232	1.12324	up	5843	5331	5315	5068	4356	5304	4774
ENSG00000073598	FNDC8	fibronectin type III domain containing 8	3.62556	0.956398	0.417672	3.76325	up	1	6	4	0	0	4	0
ENSG00000073605	GSDMB	gasdermin B	250.551	244.289	0.875048	1.02629	up	257	282	224	234	256	231	264
ENSG00000073614	KDM5A	lysine demethylase 5A	7224.55	5591.64	0.183292	1.29195	up	7843	7175	7029	6850	2737	6873	6747
ENSG00000073670	ADAM11	ADAM metallopeptidase domain 11	129.103	186.691	0.060181	-1.44727	down	129	133	132	254	131	167	214
ENSG00000073711	PPP2R3A	protein phosphatase 2 regulatory subunit B'', alpha	970.786	637.256	0.0100692	1.5229	up	1271	791	905	666	456	720	775
ENSG00000073712	FERMT2	fermitin family member 2	7138.99	6534.03	0.579562	1.09261	up	7488	6831	7490	7470	5913	8156	4850
ENSG00000073734	ABCB11	ATP binding cassette subfamily B member 11	0	0	NA	NA	NA	0	0	0	0	0	0	0
ENSG00000073737	DHRS9	dehydrogenase/reductase (SDR family) member 9	0	0	NA	NA	NA	0	0	0	0	0	0	0
ENSG00000073754	CD5L	CD5 molecule like	0	0	NA	NA	NA	0	0	0	0	0	0	0
ENSG00000073756	PTGS2	prostaglandin-endoperoxide synthase 2	43.0469	31.1929	0.377146	1.38394	up	44	50	37	32	36	40	16
ENSG00000073792	IGF2BP2	insulin like growth factor 2 mRNA binding protein 2	5798.05	3521.43	5.37283e-08	1.6465	up	5732	5947	6019	3971	3015	3622	3717
ENSG00000073803	MAP3K13	mitogen-activated protein kinase kinase kinase 13	1153.19	930.716	0.105749	1.23864	up	1068	1298	1149	1026	722	878	1188
ENSG00000073849	ST6GAL1	ST6 beta-galactosamide alpha-2,6-sialyltranferase 1	345.904	253.116	0.148718	1.36571	up	412	320	324	376	163	201	302
ENSG00000073861	TBX21	T-box 21	0	2.10871	0.340269	-11.6255	down	0	0	0	0	5	0	3
ENSG00000073905	VDAC1P1	voltage dependent anion channel 1 pseudogene 1	24.6382	128.001	0.27143	-5.19501	down	51	0	25	230	60	0	247
ENSG00000073910	FRY	FRY microtubule binding protein	35.1108	13.9572	0.0752855	2.50758	up	40	20	48	28	4	16	10
ENSG00000073921	PICALM	phosphatidylinositol binding clathrin assembly protein	9648.56	7993.51	0.154475	1.207	up	9989	8989	10516	7927	5544	10158	9204
ENSG00000073969	NSF	N-ethylmaleimide sensitive factor	4592.23	4726.52	0.858678	-1.02928	down	5409	5121	3438	5053	3691	5880	4656
ENSG00000074047	GLI2	GLI family zinc finger 2	3.2209	5.37131	0.736442	-1.65812	down	0	2	8	8	12	0	0
ENSG00000074054	CLASP1	cytoplasmic linker associated protein 1	7120.11	6750.38	0.685715	1.05472	up	7145	6819	7796	6203	4825	8299	8414
ENSG00000074071	MRPS34	mitochondrial ribosomal protein S34	1894.67	3307.51	0.0467797	-1.74558	down	1098	1188	3565	2414	3562	3590	3768
ENSG00000074181	NOTCH3	notch 3	579.08	410.483	0.163187	1.40966	up	620	631	513	421	190	393	716
ENSG00000074201	CLNS1A	chloride nucleotide-sensitive channel 1A	4711.05	5872.74	0.184773	-1.24664	down	3339	5717	5307	6255	4200	6643	7011
ENSG00000074211	PPP2R2C	protein phosphatase 2 regulatory subunit B, gamma	58.7266	89.8245	0.129137	-1.53172	down	46	70	63	129	51	102	88
ENSG00000074219	TEAD2	TEA domain transcription factor 2	1153.13	1219.85	0.689767	-1.05804	down	1358	1178	978	1147	1023	1224	1593
ENSG00000074266	EED	embryonic ectoderm development	1885.61	2178.51	0.232809	-1.15511	down	1959	1852	1947	2289	2218	2249	2019
ENSG00000074276	CDHR2	cadherin related family member 2	14.6171	13.862	0.925519	1.05108	up	16	8	21	10	6	21	21
ENSG00000074317	SNCB	synuclein beta	19.8619	17.074	0.796859	1.16506	up	8	36	16	8	25	8	27
ENSG00000074319	TSG101	tumor susceptibility 101	5192.79	5517.51	0.556893	-1.06248	down	5733	4928	5197	5915	5151	5824	5448
ENSG00000074356	NCBP3	nuclear cap binding subunit 3	1796.55	1855	0.801142	-1.03269	down	1760	1650	2086	2004	1381	1809	2423
ENSG00000074370	ATP2A3	ATPase sarcoplasmic/endoplasmic reticulum Ca2+ transporting 3	33.7634	35.5171	0.866118	-1.05275	down	26	39	38	35	30	36	44
ENSG00000074410	CA12	carbonic anhydrase XII	0	0	NA	NA	NA	0	0	0	0	0	0	0
ENSG00000074416	MGLL	monoglyceride lipase	822.116	788.03	0.84837	1.04306	up	984	624	910	945	429	1150	724
ENSG00000074527	NTN4	netrin 4	359.873	296.267	0.338002	1.2153	up	316	346	439	320	278	387	209
ENSG00000074582	BCS1L	BCS1 homolog, ubiquinol-cytochrome c reductase complex chaperone	1251.75	1235.33	0.906922	1.01329	up	1189	1238	1398	1141	1102	1259	1530
ENSG00000074590	NUAK1	NUAK family kinase 1	667.435	764.964	0.641192	-1.14641	down	344	785	911	618	353	1018	1210
ENSG00000074603	DPP8	dipeptidyl peptidase 8	2312.19	2409.82	0.805092	-1.04235	down	2227	2132	2715	2706	1403	3097	2742
ENSG00000074621	SLC24A1	solute carrier family 24 member 1	289.875	256.371	0.605913	1.13057	up	205	381	296	166	234	337	306
ENSG00000074657	ZNF532	zinc finger protein 532	1359.22	1008.69	0.117513	1.34702	up	1265	1445	1438	1125	520	1165	1382
ENSG00000074660	SCARF1	scavenger receptor class F member 1	111.651	140.866	0.342734	-1.2612	down	145	79	118	125	138	109	201
ENSG00000074695	LMAN1	lectin, mannose binding 1	20116.5	17052	0.133339	1.17969	up	20679	20611	20093	19086	12593	19652	18469
ENSG00000074696	HACD3	3-hydroxyacyl-CoA dehydratase 3	6301.96	8916.96	0.110801	-1.41496	down	7518	8255	3318	9069	8413	9411	9219
ENSG00000074706	IPCEF1	interaction protein for cytohesin exchange factors 1	5.51644	0	0.108539	30.3912	up	12	0	5	0	0	0	0
ENSG00000074755	ZZEF1	zinc finger ZZ-type and EF-hand domain containing 1	2197.89	1990.15	0.561268	1.1042	up	2164	2141	2411	1717	1242	2558	2713
ENSG00000074771	NOX3	NADPH oxidase 3	0	0	NA	NA	NA	0	0	0	0	0	0	0
ENSG00000074800	ENO1	enolase 1, (alpha)	217265	229222	0.628848	-1.05503	down	223798	209311	230644	218316	232594	247452	226091
ENSG00000074803	SLC12A1	solute carrier family 12 member 1	1.3504	0	0.434409	7.42255	up	0	4	0	0	0	0	0
ENSG00000074842	MYDGF	myeloid-derived growth factor	2973.38	2761.31	0.684393	1.07674	up	3811	3289	1937	3165	2197	2809	3107
ENSG00000074855	ANO8	anoctamin 8	525.141	431.279	0.238124	1.21663	up	522	520	562	481	260	480	562
ENSG00000074935	TUBE1	tubulin epsilon 1	2430.77	2752.11	0.402751	-1.13227	down	2572	1951	2925	2934	1902	3393	3069
ENSG00000074964	ARHGEF10L	Rho guanine nucleotide exchange factor 10 like	78.3277	81.4752	0.914022	-1.04048	down	63	72	105	39	56	162	77
ENSG00000074966	TXK	TXK tyrosine kinase	13.8055	11.7235	0.804932	1.17346	up	19	14	9	16	7	2	24
ENSG00000075035	WSCD2	WSC domain containing 2	0	0	NA	NA	NA	0	0	0	0	0	0	0
ENSG00000075043	KCNQ2	potassium voltage-gated channel subfamily Q member 2	21.0382	24.8094	0.724333	-1.17553	down	32	20	12	20	36	16	26
ENSG00000075073	TACR2	tachykinin receptor 2	71.052	36.1144	0.163807	1.97674	up	90	29	100	18	72	23	25
ENSG00000075089	ACTR6	ARP6 actin-related protein 6 homolog (yeast)	2492.8	2350.93	0.720278	1.06035	up	3210	2330	2062	3026	1983	2349	2191
ENSG00000075131	TIPIN	TIMELESS interacting protein	1287.76	1401.99	0.576823	-1.08843	down	1306	1236	1393	1502	1450	1565	1114
ENSG00000075142	SRI	sorcin	6672.22	7685.96	0.364778	-1.15187	down	7572	6040	6776	6166	8892	7624	8138
ENSG00000075151	EIF4G3	eukaryotic translation initiation factor 4 gamma 3	11925.4	10090.7	0.188194	1.18178	up	12294	11791	12329	10163	6998	12561	11731
ENSG00000075188	NUP37	nucleoporin 37kDa	7145.06	7046.15	0.907922	1.01408	up	8356	6122	7369	7593	6730	7307	6860
ENSG00000075213	SEMA3A	semaphorin 3A	1359.74	1919.7	0.187826	-1.41169	down	1612	705	1868	2738	1947	1192	1857
ENSG00000075218	GTSE1	G2 and S-phase expressed 1	2124.18	2232.71	0.702852	-1.05113	down	2209	1880	2410	1892	1896	2442	2893
ENSG00000075223	SEMA3C	semaphorin 3C	18328.3	15600.5	0.231267	1.17484	up	19485	17785	18699	19233	11137	18385	15055
ENSG00000075234	TTC38	tetratricopeptide repeat domain 38	901.919	991.38	0.464949	-1.09908	down	792	922	1042	961	879	1185	1000
ENSG00000075239	ACAT1	acetyl-CoA acetyltransferase 1	5005.57	6706.25	0.0499279	-1.33966	down	5352	4326	5639	7301	7337	6444	5801
ENSG00000075240	GRAMD4	GRAM domain containing 4	721.732	547.278	0.202476	1.31863	up	699	698	809	322	496	550	873
ENSG00000075275	CELSR1	cadherin EGF LAG seven-pass G-type receptor 1	1144.17	897.682	0.249533	1.27421	up	1328	894	1282	953	448	1209	1117
ENSG00000075290	WNT8B	wingless-type MMTV integration site family member 8B	8.61616	7.90072	0.895727	1.09499	up	8	14	4	12	11	4	4
ENSG00000075292	ZNF638	zinc finger protein 638	11425.2	10510.6	0.510262	1.087	up	12775	10271	11875	11830	7927	12804	10366
ENSG00000075303	SLC25A40	solute carrier family 25 member 40	3326.17	3374.45	0.892774	-1.01457	down	3010	3389	3763	3721	2671	3688	3700
ENSG00000075336	TIMM21	translocase of inner mitochondrial membrane 21	2728.4	2970.24	0.51271	-1.08849	down	2988	2471	2881	3312	2982	3004	2668
ENSG00000075340	ADD2	adducin 2	2805.96	2309.68	0.441934	1.21484	up	2819	2774	2977	980	2011	2874	3607
ENSG00000075388	FGF4	fibroblast growth factor 4	0	0	NA	NA	NA	0	0	0	0	0	0	0
ENSG00000075391	RASAL2	RAS protein activator like 2	802.57	682.783	0.34785	1.1748	up	844	829	775	669	408	844	904
ENSG00000075399	VPS9D1	VPS9 domain containing 1	940.099	908.219	0.798249	1.03507	up	895	858	1124	813	789	916	1190
ENSG00000075407	ZNF37A	zinc finger protein 37A	1109.41	972.287	0.467444	1.14069	up	1154	1019	1219	1066	544	1322	1085
ENSG00000075413	MARK3	microtubule affinity regulating kinase 3	10838.2	13007.3	0.167284	-1.20014	down	12379	9869	10864	10520	11680	14726	16049
ENSG00000075415	SLC25A3	solute carrier family 25 member 3	31088.3	32264.8	0.724908	-1.03783	down	30215	31880	32814	34718	31894	31129	32572
ENSG00000075420	FNDC3B	fibronectin type III domain containing 3B	4003.41	2866.08	0.0130363	1.39667	up	4098	4305	3801	3495	1987	3215	3056
ENSG00000075426	FOSL2	FOS like antigen 2	2854	2556.51	0.723303	1.11626	up	2923	3038	2741	2497	622	3884	3781
ENSG00000075429	CACNG5	calcium voltage-gated channel auxiliary subunit gamma 5	1.688	0	0.38317	9.28178	up	0	5	0	0	0	0	0
ENSG00000075461	CACNG4	calcium voltage-gated channel auxiliary subunit gamma 4	19.5623	40.1918	0.30852	-2.05171	down	17	0	44	31	44	24	64
ENSG00000075539	FRYL	FRY like transcription coactivator	12064.9	10211.4	0.221088	1.18147	up	12418	11608	12834	11620	6648	12391	11335
ENSG00000075568	TMEM131	transmembrane protein 131	4050.48	3939.26	0.846485	1.02816	up	3753	3740	4903	3643	2793	4664	5105
ENSG00000075618	FSCN1	fascin actin-bundling protein 1	15170.3	15301.1	0.977357	-1.00862	down	14565	15133	16646	4445	18589	16801	21737
ENSG00000075624	ACTB	actin, beta	79393.3	96052	0.147408	-1.20982	down	77194	75786	89741	76213	94296	102971	115946
ENSG00000075643	MOCOS	molybdenum cofactor sulfurase	319.597	401.206	0.209655	-1.25572	down	340	260	379	376	275	547	450
ENSG00000075651	PLD1	phospholipase D1	1897.23	1311.85	0.111878	1.44596	up	1600	1730	2482	1872	581	1451	1549
ENSG00000075673	ATP12A	ATPase H+/K+ transporting non-gastric alpha2 subunit	6.75368	2.63922	0.507255	2.58047	up	8	0	13	5	5	0	0
ENSG00000075702	WDR62	WD repeat domain 62	6027.67	6668.44	0.448744	-1.10631	down	5455	5969	7002	5536	5937	6994	8732
ENSG00000075711	DLG1	discs large homolog 1, scribble cell polarity complex component	6086.63	5168.99	0.159188	1.17746	up	6174	5693	6741	5901	3746	5897	5630
ENSG00000075785	RAB7A	RAB7A, member RAS oncogene family	11333.5	12808.6	0.633282	-1.13014	down	6608	12989	15043	6571	13390	15461	16428
ENSG00000075790	BCAP29	B-cell receptor-associated protein 29	7120.15	7259.57	0.857502	-1.01958	down	8068	6118	7591	8041	6054	7792	7679
ENSG00000075826	SEC31B	SEC31 homolog B, COPII coat complex component	714.809	624.927	0.338927	1.14341	up	737	701	745	789	443	670	658
ENSG00000075856	SART3	squamous cell carcinoma antigen recognized by T-cells 3	3114.07	2919.78	0.526476	1.06653	up	2888	3239	3381	2963	2478	3348	3096
ENSG00000075884	ARHGAP15	Rho GTPase activating protein 15	0	0.478199	0.702446	-2.74357	down	0	0	0	0	0	2	0
ENSG00000075886	TUBA3D	tubulin alpha 3d	24.6733	12.3568	0.144821	1.99011	up	21	32	22	16	9	6	20
ENSG00000075891	PAX2	paired box 2	0	0	NA	NA	NA	0	0	0	0	0	0	0
ENSG00000075914	EXOSC7	exosome component 7	2162.47	2749.79	0.0785288	-1.27143	down	2236	2300	2057	2808	3002	2495	2743
ENSG00000075945	KIFAP3	kinesin associated protein 3	1672.99	1675.94	0.98729	-1.00161	down	1642	1617	1854	1847	1536	1685	1727
ENSG00000075975	MKRN2	makorin ring finger protein 2	2213.45	1564.83	0.0788991	1.41432	up	2058	1630	3111	1678	922	1912	1957
ENSG00000076003	MCM6	minichromosome maintenance complex component 6	19607.7	20643.6	0.592374	-1.05281	down	19609	19361	20920	20259	20199	21428	21592
ENSG00000076043	REXO2	RNA exonuclease 2	4744.44	5304.01	0.372565	-1.1179	down	5373	4946	4139	5099	5268	5582	5480
ENSG00000076053	RBM7	RNA binding motif protein 7	2075.35	1905.77	0.679621	1.08907	up	2121	1782	2451	1458	1822	2928	1478
ENSG00000076067	RBMS2	RNA binding motif, single stranded interacting protein 2	2923.39	2252.95	0.20401	1.29764	up	3126	2995	2796	2783	1976	2971	1361
ENSG00000076108	BAZ2A	bromodomain adjacent to zinc finger domain 2A	6804.13	4820.99	0.155385	1.41126	up	6401	6898	7484	5308	1785	5958	7160
ENSG00000076201	PTPN23	protein tyrosine phosphatase, non-receptor type 23	1702.73	1629.64	0.800905	1.04468	up	1488	1843	1866	1402	1232	1521	2562
ENSG00000076242	MLH1	mutL homolog 1	4257.86	4935.1	0.154264	-1.15895	down	4351	4150	4505	4921	4909	5127	4971
ENSG00000076248	UNG	uracil DNA glycosylase	5849.32	7708.3	0.0360559	-1.31776	down	5188	6675	5967	7633	8087	7258	8084
ENSG00000076258	FMO4	flavin containing monooxygenase 4	59.5104	46.527	0.418397	1.28241	up	66	52	64	57	55	28	46
ENSG00000076321	KLHL20	kelch like family member 20	1482.62	1949.13	0.0995593	-1.31484	down	1444	1392	1698	2501	1158	2261	2113
ENSG00000076344	RGS11	regulator of G-protein signaling 11	26.5469	23.9515	0.796317	1.1124	up	17	32	32	20	30	29	16
ENSG00000076351	SLC46A1	solute carrier family 46 member 1	220.401	76.4097	0.00300999	2.88181	up	186	171	320	34	44	149	89
ENSG00000076356	PLXNA2	plexin A2	12.0437	13.2982	0.89022	-1.10707	down	2	13	22	12	2	28	14
ENSG00000076382	SPAG5	sperm associated antigen 5	9643.54	9275.7	0.677437	1.0397	up	10202	9256	9998	9553	8910	9376	9700
ENSG00000076513	ANKRD13A	ankyrin repeat domain 13A	2664.44	1368.11	0.00125112	1.94722	up	1660	3163	3311	1569	838	1587	1651
ENSG00000076554	TPD52	tumor protein D52	6590.78	8192.75	0.0435288	-1.24301	down	6859	6549	6713	8316	8236	7531	9029
ENSG00000076555	ACACB	acetyl-CoA carboxylase beta	449.318	330.853	0.0937206	1.35701	up	409	436	529	316	228	318	505
ENSG00000076604	TRAF4	TNF receptor associated factor 4	1268.5	1318.7	0.818212	-1.03945	down	1219	1530	1110	1068	1455	1261	1526
ENSG00000076641	PAG1	phosphoprotein membrane anchor with glycosphingolipid microdomains 1	515.378	644.778	0.173572	-1.25158	down	545	449	583	733	398	779	748
ENSG00000076650	GPATCH1	G-patch domain containing 1	4004.08	4449.1	0.302239	-1.11109	down	4089	3687	4468	4770	3926	4957	4406
ENSG00000076662	ICAM3	intercellular adhesion molecule 3	555.629	464.753	0.232544	1.19515	up	693	504	499	519	367	457	558
ENSG00000076685	NT5C2	5'-nucleotidase, cytosolic II	4860.17	4913	0.926762	-1.01088	down	5022	4544	5290	4216	4193	5786	5843
ENSG00000076706	MCAM	melanoma cell adhesion molecule	62.3462	52.9596	0.64858	1.17881	up	28	68	95	47	61	39	66
ENSG00000076716	GPC4	glypican 4	12.2602	4.7237	0.264021	2.60311	up	8	5	25	9	5	0	5
ENSG00000076770	MBNL3	muscleblind like splicing regulator 3	322.572	234.018	0.164915	1.37722	up	335	268	385	262	115	332	261
ENSG00000076826	CAMSAP3	calmodulin regulated spectrin associated protein family member 3	78.1017	94.661	0.373196	-1.21192	down	69	74	96	93	84	86	123
ENSG00000076864	RAP1GAP	RAP1 GTPase activating protein	78.26	97.1533	0.319936	-1.24136	down	65	84	90	119	81	102	93
ENSG00000076924	XAB2	XPA binding protein 2	4034.22	4272.19	0.591884	-1.05901	down	3932	4362	4008	4102	3827	4180	5289
ENSG00000076928	ARHGEF1	Rho guanine nucleotide exchange factor 1	6016.86	5766.85	0.720983	1.04334	up	5790	6456	6107	5208	5175	5616	7509
ENSG00000076944	STXBP2	syntaxin binding protein 2	1125.51	1141.08	0.939959	-1.0137	down	998	1265	1169	810	1253	1073	1470
ENSG00000076984	MAP2K7	mitogen-activated protein kinase kinase 7	1684.96	1706.84	0.92151	-1.01325	down	1804	1668	1671	1853	1154	1826	2197
ENSG00000077009	NMRK2	nicotinamide riboside kinase 2	0	0	NA	NA	NA	0	0	0	0	0	0	0
ENSG00000077044	DGKD	diacylglycerol kinase delta	2434.65	2329.88	0.744302	1.04486	up	2601	2450	2378	1998	1916	2409	3222
ENSG00000077063	CTTNBP2	cortactin binding protein 2	623.915	516.349	0.263935	1.20754	up	643	668	591	464	339	637	691
ENSG00000077080	ACTL6B	actin like 6B	2.86391	1.14856	0.708804	2.52779	up	0	0	9	0	4	0	0
ENSG00000077092	RARB	retinoic acid receptor beta	5.44839	11.2649	0.49661	-2.05466	down	0	2	15	2	26	12	2
ENSG00000077097	TOP2B	topoisomerase (DNA) II beta	9539.51	9012.18	0.557529	1.05853	up	9987	9422	9716	9612	7946	10134	8888
ENSG00000077147	TM9SF3	transmembrane 9 superfamily member 3	21822.4	22540.1	0.724081	-1.03289	down	23259	20768	22635	25718	18952	22956	24156
ENSG00000077150	NFKB2	nuclear factor of kappa light polypeptide gene enhancer in B-cells 2	7248.23	9846.77	0.0514111	-1.35847	down	7104	7488	7531	7050	10669	10937	11016
ENSG00000077152	UBE2T	ubiquitin conjugating enzyme E2 T	3017.7	3207.15	0.632517	-1.06266	down	3367	2841	3008	3491	3220	3313	2898
ENSG00000077157	PPP1R12B	protein phosphatase 1 regulatory subunit 12B	540.846	495.548	0.550811	1.09074	up	556	543	552	569	332	585	550
ENSG00000077232	DNAJC10	DnaJ heat shock protein family (Hsp40) member C10	22800.3	21339.7	0.503482	1.06844	up	24175	22255	23189	24186	16913	23636	22334
ENSG00000077235	GTF3C1	general transcription factor IIIC subunit 1	5619.47	5411.84	0.777887	1.0383	up	5391	5690	6081	4929	3879	6538	6902
ENSG00000077238	IL4R	interleukin 4 receptor	1160.37	1462.69	0.133895	-1.26058	down	1468	1173	893	1437	1291	1669	1547
ENSG00000077254	USP33	ubiquitin specific peptidase 33	4902.27	4450.95	0.576204	1.10133	up	4641	4560	5797	5291	2529	5676	4877
ENSG00000077264	PAK3	p21 protein (Cdc42/Rac)-activated kinase 3	509.17	146.139	2.12913e-10	3.48023	up	556	452	549	128	96	216	161
ENSG00000077274	CAPN6	calpain 6	6.99266	3.52854	0.560889	1.98608	up	0	16	5	0	5	5	4
ENSG00000077279	DCX	doublecortin	0	0.861422	0.553327	-4.68738	down	0	0	0	0	3	0	0
ENSG00000077312	SNRPA	small nuclear ribonucleoprotein polypeptide A	3375.03	3588.7	0.807316	-1.06332	down	3156	4496	2592	2400	3874	2391	5915
ENSG00000077327	SPAG6	sperm associated antigen 6	59.9231	17.4955	0.0144355	3.41206	up	61	92	28	7	8	34	24
ENSG00000077348	EXOSC5	exosome component 5	4095.44	4934.18	0.298266	-1.20469	down	3913	4049	4552	3847	6229	5016	4548
ENSG00000077380	DYNC1I2	dynein cytoplasmic 1 intermediate chain 2	10206.3	10168.6	0.971084	1.00369	up	11061	9509	10615	11101	8162	11649	10554
ENSG00000077420	APBB1IP	amyloid beta precursor protein binding family B member 1 interacting protein	0	0	NA	NA	NA	0	0	0	0	0	0	0
ENSG00000077454	LRCH4	leucine-rich repeats and calponin homology (CH) domain containing 4	1290.69	1419.1	0.477954	-1.09959	down	1130	1255	1563	1363	1161	1418	1866
ENSG00000077458	FAM76B	family with sequence similarity 76 member B	2673.75	2837.46	0.564046	-1.06119	down	2783	2471	2920	3300	2454	2788	2995
ENSG00000077463	SIRT6	sirtuin 6	1612.75	1856.55	0.286107	-1.15096	down	1709	1647	1564	1665	1994	1779	2041
ENSG00000077498	TYR	tyrosinase	0	0	NA	NA	NA	0	0	0	0	0	0	0
ENSG00000077514	POLD3	polymerase (DNA) delta 3, accessory subunit	2594.82	2408	0.737221	1.07744	up	2246	2766	2911	2952	1026	3044	3009
ENSG00000077522	ACTN2	actinin alpha 2	47.4074	80.3411	0.0350053	-1.69715	down	43	62	39	88	64	88	88
ENSG00000077549	CAPZB	capping actin protein of muscle Z-line beta subunit	6682.53	7321.16	0.377271	-1.09551	down	6564	6345	7521	7122	7197	7193	8115
ENSG00000077585	GPR137B	G protein-coupled receptor 137B	334.042	326.905	0.931862	1.02283	up	253	290	482	241	468	298	282
ENSG00000077616	NAALAD2	N-acetylated alpha-linked acidic dipeptidase 2	239.768	73.6205	2.64033e-08	3.26075	up	258	267	205	84	69	87	57
ENSG00000077684	JADE1	jade family PHD finger 1	2141.2	1873.8	0.630917	1.14256	up	1539	2721	2260	1234	852	2934	2811
ENSG00000077713	SLC25A43	solute carrier family 25 member 43	1033.44	1497.96	0.0798491	-1.44947	down	1622	710	827	1330	1341	1593	1836
ENSG00000077721	UBE2A	ubiquitin conjugating enzyme E2 A	2327.54	2427.52	0.816974	-1.04282	down	2371	1725	3047	2972	2538	2090	2156
ENSG00000077782	FGFR1	fibroblast growth factor receptor 1	3546.92	3082.42	0.37928	1.15055	up	3304	3955	3554	2715	2051	3798	4154
ENSG00000077800	FKBP6	FK506 binding protein 6	1.97634	0.448671	0.454325	4.13611	up	1	3	2	0	0	0	2
ENSG00000077935	SMC1B	structural maintenance of chromosomes 1B	547.056	530.507	0.843849	1.03125	up	648	460	565	448	462	665	584
ENSG00000077942	FBLN1	fibulin 1	446.829	426.247	0.840613	1.04863	up	388	465	512	274	511	319	612
ENSG00000077943	ITGA8	integrin subunit alpha 8	0	0.511476	0.706378	-2.70639	down	0	0	0	0	1	0	1
ENSG00000077984	CST7	cystatin F	0.972442	2.05015	0.636831	-2.12324	down	2	0	1	1	0	1	7
ENSG00000078018	MAP2	microtubule associated protein 2	173.969	137.31	0.397275	1.26523	up	133	246	149	189	67	160	153
ENSG00000078043	PIAS2	protein inhibitor of activated STAT 2	1631.77	1716.33	0.641965	-1.05195	down	1672	1726	1578	1933	1432	1623	2014
ENSG00000078053	AMPH	amphiphysin	37.1237	24.936	0.426704	1.48569	up	56	18	40	43	12	10	39
ENSG00000078061	ARAF	A-Raf proto-oncogene, serine/threonine kinase	1211.03	1023.72	0.15936	1.18303	up	1238	1249	1208	972	965	946	1277
ENSG00000078070	MCCC1	methylcrotonoyl-CoA carboxylase 1	1544	1400.23	0.390621	1.10256	up	1648	1461	1608	1630	1091	1555	1439
ENSG00000078081	LAMP3	lysosomal associated membrane protein 3	79.2608	81.667	0.922959	-1.03133	down	119	78	44	120	56	70	89
ENSG00000078098	FAP	fibroblast activation protein alpha	26.5696	46.1921	0.153709	-1.7344	down	23	14	45	58	44	51	33
ENSG00000078114	NEBL	nebulette	7.50485	5.80946	0.760195	1.29751	up	10	5	8	9	8	0	6
ENSG00000078124	ACER3	alkaline ceramidase 3	1371.67	1384.92	0.963898	-1.00973	down	1682	1403	1093	828	1185	1797	1853
ENSG00000078140	UBE2K	ubiquitin conjugating enzyme E2 K	3110.5	3073.22	0.90913	1.01205	up	3361	2887	3257	3478	2417	3051	3622
ENSG00000078142	PIK3C3	phosphatidylinositol 3-kinase catalytic subunit type 3	4487.14	4117.82	0.488729	1.08964	up	5412	4213	4068	4643	3227	4474	4475
ENSG00000078177	N4BP2	NEDD4 binding protein 2	2701.89	2340.46	0.38429	1.15447	up	3333	2570	2338	3081	2102	2273	2014
ENSG00000078237	TIGAR	TP53 induced glycolysis regulatory phosphatase	1248.9	1147.57	0.803852	1.08855	up	2185	798	832	795	1967	923	761
ENSG00000078246	TULP3	tubby like protein 3	3360.85	3600.35	0.562694	-1.07137	down	3275	3546	3433	3366	2741	4270	4378
ENSG00000078269	SYNJ2	synaptojanin 2	5322.29	4204.55	0.23522	1.26587	up	5686	3685	6971	6070	3647	3379	3960
ENSG00000078295	ADCY2	adenylate cyclase 2 (brain)	0	0	NA	NA	NA	0	0	0	0	0	0	0
ENSG00000078304	PPP2R5C	protein phosphatase 2 regulatory subunit B', gamma	13670.9	14137.2	0.792395	-1.03412	down	15317	11326	15200	17054	10687	14419	15673
ENSG00000078319	PMS2P1	PMS1 homolog 2, mismatch repair system component pseudogene 1	1681.37	1931.03	0.317361	-1.1482	down	1638	1575	1929	1904	2132	1793	1925
ENSG00000078328	RBFOX1	RNA binding protein, fox-1 homolog (C. elegans) 1	2.63215	1.82423	0.788042	1.4558	up	1	4	3	4	3	0	0
ENSG00000078369	GNB1	G protein subunit beta 1	29382.4	28957.7	0.867782	1.01466	up	30356	29454	29882	28253	25478	29557	34655
ENSG00000078399	HOXA9	homeobox A9	461.61	784.065	0.000807153	-1.69804	down	507	467	434	913	792	801	648
ENSG00000078401	EDN1	endothelin 1	31.0901	22.5366	0.617718	1.38412	up	26	16	54	6	42	4	36
ENSG00000078403	MLLT10	myeloid/lymphoid or mixed-lineage leukemia; translocated to, 10	3493.16	3480.03	0.972735	1.00368	up	3621	3367	3683	3765	2606	4047	3824
ENSG00000078487	ZCWPW1	zinc finger CW-type and PWWP domain containing 1	559.37	647.46	0.198237	-1.15763	down	599	576	531	678	567	637	754
ENSG00000078549	ADCYAP1R1	ADCYAP receptor type I	1.3504	0.722108	0.806487	1.85999	up	0	4	0	3	0	0	0
ENSG00000078579	FGF20	fibroblast growth factor 20	20.2772	8.46701	0.250177	2.40821	up	18	20	24	0	16	4	13
ENSG00000078589	P2RY10	purinergic receptor P2Y10	0	0	NA	NA	NA	0	0	0	0	0	0	0
ENSG00000078596	ITM2A	integral membrane protein 2A	0	0	NA	NA	NA	0	0	0	0	0	0	0
ENSG00000078618	NRDC	nardilysin convertase	17529.9	16700.3	0.582032	1.04968	up	18869	17002	17654	17383	14650	18355	17478
ENSG00000078668	VDAC3	voltage dependent anion channel 3	11468.6	10784.8	0.601787	1.06343	up	11313	10049	13750	12548	9527	10997	10696
ENSG00000078674	PCM1	pericentriolar material 1	13546.8	12087.1	0.24523	1.12074	up	13911	13367	14090	12806	9400	14017	13168
ENSG00000078687	TNRC6C	trinucleotide repeat containing 6C	607.183	422.209	0.0153491	1.43835	up	611	509	740	399	391	387	541
ENSG00000078699	CBFA2T2	core-binding factor, runt domain, alpha subunit 2; translocated to, 2	399.817	281.871	0.043919	1.41714	up	442	346	435	265	187	331	380
ENSG00000078725	BRINP1	BMP/retinoic acid inducible neural specific 1	0	0	NA	NA	NA	0	0	0	0	0	0	0
ENSG00000078747	ITCH	itchy E3 ubiquitin protein ligase	8956.95	10302.9	0.260027	-1.1503	down	7626	9099	10655	10926	8128	10178	12952
ENSG00000078795	PKD2L2	polycystin 2 like 2, transient receptor potential cation channel	37.4594	13.5052	0.0721153	2.78279	up	44	8	64	6	18	11	19
ENSG00000078804	TP53INP2	tumor protein p53 inducible nuclear protein 2	1672.23	1541.5	0.816161	1.08482	up	1588	1734	1783	1918	1639	313	2382
ENSG00000078808	SDF4	stromal cell derived factor 4	6880.59	7151.17	0.731002	-1.03929	down	6916	7257	6814	6455	7143	7224	8109
ENSG00000078814	MYH7B	myosin, heavy chain 7B, cardiac muscle, beta	35.9121	27.2154	0.456415	1.31605	up	42	44	23	39	17	26	30
ENSG00000078898	BPIFB2	BPI fold containing family B member 2	0	0	NA	NA	NA	0	0	0	0	0	0	0
ENSG00000078900	TP73	tumor protein p73	269.194	259.916	0.855	1.03496	up	270	220	335	309	163	280	320
ENSG00000078902	TOLLIP	toll interacting protein	1204.02	1451.83	0.49948	-1.20578	down	453	1658	1559	1309	1506	1376	1673
ENSG00000078967	UBE2D4	ubiquitin conjugating enzyme E2 D4 (putative)	378.637	482.552	0.499917	-1.27418	down	305	252	609	239	463	972	266
ENSG00000079101	CLUL1	clusterin like 1	1.30846	0.897342	0.883966	1.44479	up	4	0	0	0	0	0	4
ENSG00000079102	RUNX1T1	runt related transcription factor 1; translocated to, 1 (cyclin D related)	4.88318	1.34283	0.295405	3.72168	up	8	2	5	2	3	0	0
ENSG00000079112	CDH17	cadherin 17	1.66703	2.63441	0.744262	-1.57177	down	2	3	0	2	5	3	0
ENSG00000079134	THOC1	THO complex 1	4516.55	5132.59	0.285143	-1.13636	down	5300	4091	4405	5777	4603	5500	4927
ENSG00000079150	FKBP7	FK506 binding protein 7	371.856	448.839	0.400402	-1.2068	down	456	194	494	483	375	479	492
ENSG00000079156	OSBPL6	oxysterol binding protein like 6	1704.92	2176.28	0.0534565	-1.27645	down	1798	1436	1986	2183	1780	2650	2256
ENSG00000079215	SLC1A3	solute carrier family 1 member 3	12.6334	10.6262	0.837704	1.19435	up	12	6	21	4	17	20	0
ENSG00000079246	XRCC5	X-ray repair complementing defective repair in Chinese hamster cells 5	44344.5	42549.8	0.697957	1.04217	up	45586	44625	45150	49596	33537	47590	42808
ENSG00000079257	LXN	latexin	1.3504	1.39511	0.985428	-1.04114	down	0	4	0	3	0	0	3
ENSG00000079263	SP140	SP140 nuclear body protein	23.184	29.5443	0.607155	-1.27866	down	25	19	27	39	6	33	47
ENSG00000079277	MKNK1	MAP kinase interacting serine/threonine kinase 1	1219.34	1140.14	0.543846	1.06936	up	1218	1096	1417	1160	926	1222	1350
ENSG00000079308	TNS1	tensin 1	26.9749	22.545	0.696372	1.20027	up	11	24	48	22	28	16	24
ENSG00000079313	REXO1	REX1, RNA exonuclease 1 homolog	3194.85	2739.85	0.228898	1.16593	up	3402	3132	3220	2564	2137	2748	3798
ENSG00000079332	SAR1A	secretion associated Ras related GTPase 1A	10196.3	7507.8	0.286778	1.35809	up	6055	12295	12774	14484	5247	5093	5782
ENSG00000079335	CDC14A	cell division cycle 14A	1152.09	1206.14	0.691088	-1.0472	down	1103	1258	1152	1243	928	1383	1381
ENSG00000079337	RAPGEF3	Rap guanine nucleotide exchange factor 3	380.475	360.781	0.831776	1.05387	up	303	397	463	290	181	477	557
ENSG00000079385	CEACAM1	carcinoembryonic antigen related cell adhesion molecule 1	1.3504	6.27587	0.280912	-4.67938	down	0	4	0	0	4	13	9
ENSG00000079387	SENP1	SUMO1/sentrin specific peptidase 1	2919.51	2681.96	0.631363	1.08846	up	3139	2838	2937	2757	1588	3881	2828
ENSG00000079393	DUSP13	dual specificity phosphatase 13	2.5457	0	0.298708	14.0364	up	0	0	8	0	0	0	0
ENSG00000079432	CIC	capicua transcriptional repressor	9627.66	8152.7	0.235097	1.18087	up	9141	9154	11147	7626	5732	9017	11212
ENSG00000079435	LIPE	lipase E, hormone sensitive type	503.808	564.514	0.490873	-1.12087	down	592	520	423	472	462	617	761
ENSG00000079459	FDFT1	farnesyl-diphosphate farnesyltransferase 1	13933.4	15346.2	0.358225	-1.1014	down	13584	15583	13290	15151	14057	16769	16286
ENSG00000079462	PAFAH1B3	platelet activating factor acetylhydrolase 1b catalytic subunit 3	5570.3	6962.72	0.156188	-1.24989	down	5176	5403	6452	6004	8335	6330	7180
ENSG00000079482	OPHN1	oligophrenin 1	2601.43	2004	0.0578529	1.29789	up	2404	2493	3059	2052	1374	2244	2581
ENSG00000079557	AFM	afamin	0	0	NA	NA	NA	0	0	0	0	0	0	0
ENSG00000079616	KIF22	kinesin family member 22	6633.6	7989.95	0.164896	-1.20441	down	6120	6438	7725	7082	8487	7451	9213
ENSG00000079689	SCGN	secretagogin, EF-hand calcium binding protein	0	0.673007	0.61259	-3.76819	down	0	0	0	0	0	0	3
ENSG00000079691	CARMIL1		1187.83	766.859	0.000350777	1.54886	up	1338	1057	1236	839	620	890	776
ENSG00000079739	PGM1	phosphoglucomutase 1	2251.7	2367.42	0.65364	-1.05131	down	2143	2218	2520	2126	2193	2689	2599
ENSG00000079785	DDX1	DEAD/H-box helicase 1	15427.1	13906.6	0.297523	1.10935	up	17056	14532	15530	15312	12706	14375	13977
ENSG00000079805	DNM2	dynamin 2	6624.6	5760.74	0.248086	1.14988	up	6488	7036	6684	5387	4345	6483	7428
ENSG00000079819	EPB41L2	erythrocyte membrane protein band 4.1-like 2	10865.3	12811.8	0.151839	-1.17916	down	10495	9882	12872	12186	10181	14352	15707
ENSG00000079841	RIMS1	regulating synaptic membrane exocytosis 1	36.8366	33.3596	0.81922	1.10466	up	29	32	52	29	35	12	60
ENSG00000079931	MOXD1	monooxygenase, DBH-like 1	416.918	473.752	0.427364	-1.13611	down	413	470	387	475	482	383	577
ENSG00000079950	STX7	syntaxin 7	6721.24	4574.4	0.161262	1.46938	up	7232	6410	6887	7413	5456	2607	2675
ENSG00000079974	RABL2B	RAB, member of RAS oncogene family-like 2B	690.142	646.144	0.712246	1.06837	up	622	614	878	845	585	666	515
ENSG00000079999	KEAP1	kelch like ECH associated protein 1	4583.11	3697.23	0.031919	1.23966	up	4522	4664	4806	3457	3398	4198	3948
ENSG00000080007	DDX43	DEAD-box helicase 43	176.421	69.0426	0.00339703	2.55949	up	260	150	128	88	76	77	34
ENSG00000080031	PTPRH	protein tyrosine phosphatase, receptor type H	979.896	1250.57	0.0148272	-1.27644	down	983	1032	974	1247	1062	1326	1464
ENSG00000080166	DCT	dopachrome tautomerase	7.5363	9.98198	0.608162	-1.32712	down	7	8	8	10	8	8	15
ENSG00000080189	SLC35C2	solute carrier family 35 member C2	1714.3	2093.61	0.117021	-1.22125	down	1549	1821	1863	1804	1953	2129	2628
ENSG00000080200	CRYBG3	crystallin beta-gamma domain containing 3	2461.66	2091.39	0.411365	1.17688	up	2469	2098	2972	2362	1041	2687	2592
ENSG00000080224	EPHA6	EPH receptor A6	1.63557	0.574281	0.66239	3.04011	up	5	0	0	0	2	0	0
ENSG00000080293	SCTR	secretin receptor	0	0	NA	NA	NA	0	0	0	0	0	0	0
ENSG00000080298	RFX3	regulatory factor X3	1844.28	1439.37	0.146354	1.2811	up	2059	1808	1761	1958	900	1646	1409
ENSG00000080345	RIF1	replication timing regulatory factor 1	13594.9	11493.1	0.244264	1.18284	up	14534	13544	13413	12818	7411	14630	12400
ENSG00000080371	RAB21	RAB21, member RAS oncogene family	3070.46	2507.42	0.748342	1.22458	up	4214	742	4530	4336	3665	816	964
ENSG00000080493	SLC4A4	solute carrier family 4 member 4	55.5808	36.4878	0.223881	1.52524	up	47	55	68	52	32	44	19
ENSG00000080503	SMARCA2	SWI/SNF related, matrix associated, actin dependent regulator of chromatin, subfamily a, member 2	1699.84	1853.22	0.520093	-1.09036	down	1476	1667	2056	2076	1332	2075	2117
ENSG00000080511	RDH8	retinol dehydrogenase 8 (all-trans)	0	0	NA	NA	NA	0	0	0	0	0	0	0
ENSG00000080546	SESN1	sestrin 1	644.128	762.615	0.0876739	-1.18398	down	662	635	670	788	660	808	848
ENSG00000080561	MID2	midline 2	1.99414	0	0.347293	10.976	up	3	3	0	0	0	0	0
ENSG00000080572	PIH1D3	PIH1 domain containing 3	0.675199	3.39724	0.323916	-5.0805	down	0	2	0	8	2	0	4
ENSG00000080573	COL5A3	collagen type V alpha 3	23.5546	40.4541	0.20266	-1.71749	down	20	24	28	14	37	60	54
ENSG00000080603	SRCAP	Snf2-related CREBBP activator protein	3775.27	3601.56	0.8811	1.04821	up	4547	1654	5435	3493	2535	1942	6992
ENSG00000080608	PUM3	pumilio RNA binding family member 3	4150.05	3989.88	0.716678	1.04023	up	4495	3775	4416	4177	3756	4362	3847
ENSG00000080618	CPB2	carboxypeptidase B2	11.3543	4.13197	0.314023	2.74334	up	20	2	13	12	1	4	0
ENSG00000080644	CHRNA3	cholinergic receptor nicotinic alpha 3 subunit	21.2763	20.9356	0.966255	1.02009	up	23	20	22	9	31	15	28
ENSG00000080709	KCNN2	potassium calcium-activated channel subfamily N member 2	3.23554	14.2431	0.0468807	-4.39387	down	6	0	4	11	8	22	18
ENSG00000080802	CNOT4	CCR4-NOT transcription complex subunit 4	1432.34	1745.45	0.055427	-1.21855	down	1481	1375	1520	1668	1533	2031	1864
ENSG00000080815	PSEN1	presenilin 1	8629.57	9276.34	0.410575	-1.07494	down	8766	8710	8867	9501	8201	10335	9644
ENSG00000080819	CPOX	coproporphyrinogen oxidase	1729.1	2703.14	0.02458	-1.56343	down	1299	2535	1409	2921	2385	2336	3373
ENSG00000080822	CLDND1	claudin domain containing 1	5991.72	3944.96	0.00354893	1.51887	up	6052	6385	5834	4452	3848	2993	4693
ENSG00000080823	MOK	MOK protein kinase	1935.49	2666.77	0.0156076	-1.37766	down	2056	1836	2021	2192	2776	2877	2916
ENSG00000080824	HSP90AA1	heat shock protein 90kDa alpha family class A member 1	551251	415134	0.0521914	1.32789	up	471891	703105	501301	457589	339511	474152	419612
ENSG00000080839	RBL1	retinoblastoma-like 1	1609.5	1517.9	0.72928	1.06005	up	1678	1740	1487	1563	942	1557	2224
ENSG00000080845	DLGAP4	discs large homolog associated protein 4	2331.7	2663.37	0.257457	-1.14217	down	2461	2259	2401	2762	2561	2291	3189
ENSG00000080854	IGSF9B	immunoglobulin superfamily member 9B	21.9725	15.1349	0.543056	1.44311	up	21	24	22	18	2	9	36
ENSG00000080910	CFHR2	complement factor H related 2	0	0	NA	NA	NA	0	0	0	0	0	0	0
ENSG00000080947	CROCCP3	ciliary rootlet coiled-coil, rootletin pseudogene 3	470.645	429.754	0.662301	1.0946	up	506	359	578	508	230	520	522
ENSG00000080986	NDC80	NDC80 kinetochore complex component	11250.7	12677.9	0.282312	-1.12684	down	12498	9787	12125	14550	10898	13455	12612
ENSG00000081014	AP4E1	adaptor related protein complex 4 epsilon 1 subunit	1629.71	1952.72	0.144266	-1.19816	down	1571	1436	1983	2023	1614	2310	2006
ENSG00000081019	RSBN1	round spermatid basic protein 1	488.729	379.582	0.14811	1.28737	up	581	371	545	322	321	390	520
ENSG00000081026	MAGI3	membrane associated guanylate kinase, WW and PDZ domain containing 3	892.517	738.898	0.14626	1.2076	up	964	752	1016	795	553	819	860
ENSG00000081041	CXCL2	C-X-C motif chemokine ligand 2	5824.97	6188.93	0.655435	-1.06248	down	6776	6282	4675	5903	5874	6468	6842
ENSG00000081051	AFP	alpha fetoprotein	0	0	NA	NA	NA	0	0	0	0	0	0	0
ENSG00000081052	COL4A4	collagen type IV alpha 4	35.5542	37.7977	0.862208	-1.06281	down	41	26	42	60	30	26	38
ENSG00000081059	TCF7	transcription factor 7 (T-cell specific, HMG-box)	475.091	372.513	0.46967	1.27471	up	606	329	521	533	106	288	646
ENSG00000081087	OSTM1	osteopetrosis associated transmembrane protein 1	4563.2	4373.14	0.676635	1.04349	up	5194	4051	4703	4692	3854	4596	4628
ENSG00000081138	CDH7	cadherin 7	0	0	NA	NA	NA	0	0	0	0	0	0	0
ENSG00000081148	IMPG2	interphotoreceptor matrix proteoglycan 2	16.2994	22.5609	0.552283	-1.38916	down	11	15	24	22	4	28	42
ENSG00000081154	PCNP	PEST proteolytic signal containing nuclear protein	6686.26	6530.69	0.848249	1.02384	up	6549	6643	7232	8085	5665	6768	5972
ENSG00000081177	EXD2	exonuclease 3'-5' domain containing 2	2078.82	1902.63	0.486276	1.09259	up	1920	1840	2607	2063	1517	2157	2027
ENSG00000081181	ARG2	arginase 2	829.455	615.424	0.0549547	1.34799	up	936	844	749	578	564	794	555
ENSG00000081189	MEF2C	myocyte enhancer factor 2C	975.75	658.796	0.080062	1.48076	up	1512	723	745	668	428	822	796
ENSG00000081237	PTPRC	protein tyrosine phosphatase, receptor type C	0	0	NA	NA	NA	0	0	0	0	0	0	0
ENSG00000081248	CACNA1S	calcium voltage-gated channel subunit alpha1 S	0	0	NA	NA	NA	0	0	0	0	0	0	0
ENSG00000081277	PKP1	plakophilin 1	0	0.96281	0.51923	-5.34052	down	0	0	0	4	0	0	0
ENSG00000081307	UBA5	ubiquitin like modifier activating enzyme 5	2152.72	2265.35	0.631535	-1.05242	down	2350	2155	2063	2155	1879	2534	2680
ENSG00000081320	STK17B	serine/threonine kinase 17b	1083.04	1239.53	0.194027	-1.14429	down	1023	1098	1187	1231	1148	1339	1308
ENSG00000081377	CDC14B	cell division cycle 14B	877.474	1082.03	0.345954	-1.23327	down	1339	723	614	908	846	1127	1565
ENSG00000081386	ZNF510	zinc finger protein 510	507.027	342.018	0.0258316	1.48153	up	404	559	585	303	247	400	457
ENSG00000081479	LRP2	LDL receptor related protein 2	5.32405	2.51679	0.620017	2.09799	up	0	12	4	3	0	0	8
ENSG00000081665	ZNF506	zinc finger protein 506	233.538	241.643	0.890488	-1.03433	down	307	235	169	177	250	338	207
ENSG00000081692	JMJD4	jumonji domain containing 4	358.336	430.984	0.359232	-1.20256	down	360	345	390	571	406	271	500
ENSG00000081721	DUSP12	dual specificity phosphatase 12	1707.75	2072.3	0.17096	-1.21339	down	1763	1467	1998	2533	1736	2305	1841
ENSG00000081760	AACS	acetoacetyl-CoA synthetase	1507.06	1599.62	0.629215	-1.06122	down	1353	1595	1653	1522	1588	1745	1605
ENSG00000081791	DELE1		2873.03	2444.48	0.180338	1.17524	up	3048	3174	2528	2624	2006	2788	2542
ENSG00000081800	SLC13A1	solute carrier family 13 member 1	0	0	NA	NA	NA	0	0	0	0	0	0	0
ENSG00000081803	CADPS2	Ca2+ dependent secretion activator 2	1836.54	1800.51	0.858802	1.01997	up	1856	1863	1887	2088	1467	2005	1771
ENSG00000081818	PCDHB4	protocadherin beta 4	22.4196	17.5537	0.816193	1.27609	up	52	0	17	0	10	22	42
ENSG00000081842	PCDHA6	protocadherin alpha 6	7.20127	2.81655	0.338458	2.53106	up	16	3	3	4	0	4	4
ENSG00000081853	PCDHGA2	protocadherin gamma subfamily A, 2	37.7189	18.9073	0.496903	1.99713	up	0	58	57	38	24	12	0
ENSG00000081870	HSPB11	heat shock protein family B (small) member 11	2381.34	2535.17	0.693909	-1.06443	down	2258	2172	2858	2970	2747	2189	2265
ENSG00000081913	PHLPP1	PH domain and leucine rich repeat protein phosphatase 1	593.004	520.998	0.406382	1.13786	up	599	571	642	435	430	521	750
ENSG00000081923	ATP8B1	ATPase phospholipid transporting 8B1	130.991	144.036	0.61627	-1.09916	down	141	110	150	147	133	123	183
ENSG00000081985	IL12RB2	interleukin 12 receptor subunit beta 2	21.8399	14.8613	0.466567	1.46136	up	17	19	31	12	4	19	28
ENSG00000082014	SMARCD3	SWI/SNF related, matrix associated, actin dependent regulator of chromatin, subfamily d, member 3	403.839	420.205	0.795056	-1.04052	down	340	469	422	458	387	370	492
ENSG00000082068	WDR70	WD repeat domain 70	3021.23	3591.58	0.110055	-1.18867	down	3384	2687	3165	3850	3392	3652	3645
ENSG00000082074	FYB1		5.87659	1.14856	0.239886	5.30736	up	8	4	6	0	4	0	0
ENSG00000082126	MPP4	membrane protein, palmitoylated 4	664.31	543.589	0.112935	1.22189	up	678	651	700	474	469	596	679
ENSG00000082146	STRADB	STE20-related kinase adaptor beta	1195.43	950.43	0.193328	1.25752	up	1302	1055	1299	1312	590	1075	928
ENSG00000082153	BZW1	basic leucine zipper and W2 domains 1	58411.2	58432	0.997248	-1.00036	down	58718	56507	63250	67476	46707	65203	58791
ENSG00000082175	PGR	progesterone receptor	0	1.86015	0.364724	-10.3224	down	0	0	0	4	0	0	4
ENSG00000082196	C1QTNF3	C1q and tumor necrosis factor related protein 3	19.2989	37.1646	0.313362	-1.92631	down	1	43	14	53	42	31	22
ENSG00000082212	ME2	malic enzyme 2, NAD(+)-dependent, mitochondrial	9561.53	9109.06	0.652438	1.04968	up	10889	9569	8702	8963	8387	9796	9812
ENSG00000082213	C5orf22	chromosome 5 open reading frame 22	1642.91	1597.43	0.883415	1.02864	up	1808	1959	1226	1532	1928	1431	1484
ENSG00000082258	CCNT2	cyclin T2	3421.67	4536.11	0.119014	-1.32571	down	4089	2255	4157	5708	3138	4805	4958
ENSG00000082269	FAM135A	family with sequence similarity 135 member A	2867.68	2812.79	0.885003	1.01944	up	3024	2696	3043	2640	2101	3700	3073
ENSG00000082293	COL19A1	collagen type XIX alpha 1	9.27672	7.78721	0.801157	1.1937	up	2	18	8	8	10	5	8
ENSG00000082397	EPB41L3	erythrocyte membrane protein band 4.1-like 3	0	2.40061	0.313939	-13.2973	down	0	0	0	6	0	4	0
ENSG00000082438	COBLL1	cordon-bleu WH2 repeat protein like 1	1993.25	1702.91	0.338558	1.17024	up	2198	1894	1995	1738	1014	2207	2076
ENSG00000082458	DLG3	discs large homolog 3	369.305	356.128	0.816463	1.03694	up	352	340	438	435	296	302	420
ENSG00000082482	KCNK2	potassium two pore domain channel subfamily K member 2	23.3884	16.5989	0.441118	1.40252	up	24	30	17	12	10	20	27
ENSG00000082497	SERTAD4	SERTA domain containing 4	931.214	819.705	0.548511	1.13571	up	849	864	1137	962	405	1145	883
ENSG00000082512	TRAF5	TNF receptor associated factor 5	646.374	449.029	0.15727	1.43909	up	728	540	710	809	245	334	464
ENSG00000082515	MRPL22	mitochondrial ribosomal protein L22	4442.56	4585.42	0.845664	-1.03207	down	4410	4343	4820	5497	5099	3745	4024
ENSG00000082516	GEMIN5	gem nuclear organelle associated protein 5	4101.3	3799.62	0.540973	1.07932	up	4027	4348	4136	4731	2780	4008	4031
ENSG00000082556	OPRK1	opioid receptor, kappa 1	0	0	NA	NA	NA	0	0	0	0	0	0	0
ENSG00000082641	NFE2L1	nuclear factor, erythroid 2 like 1	7036.6	8035.13	0.44817	-1.14191	down	6770	7033	7692	6353	6444	12200	7750
ENSG00000082684	SEMA5B	semaphorin 5B	0	0	NA	NA	NA	0	0	0	0	0	0	0
ENSG00000082701	GSK3B	glycogen synthase kinase 3 beta	3562.92	2862.02	0.304394	1.24491	up	3446	3681	3749	3590	2769	1499	3764
ENSG00000082781	ITGB5	integrin subunit beta 5	7159.19	7133.37	0.973786	1.00362	up	6219	7832	7796	7129	6486	7109	8270
ENSG00000082805	ERC1	ELKS/RAB6-interacting/CAST family member 1	4495.36	4847.61	0.618852	-1.0784	down	3985	4258	5513	4794	3366	6422	5312
ENSG00000082898	XPO1	exportin 1	26884.6	24354.5	0.444545	1.10388	up	30142	23308	28773	27391	17460	29226	25676
ENSG00000082929	LINC01587	long intergenic non-protein coding RNA 1587	4.56813	2.04855	0.521638	2.19979	up	4	4	6	0	0	2	7
ENSG00000082996	RNF13	ring finger protein 13	3446.91	3802.36	0.406284	-1.10315	down	3586	3821	3092	4229	3212	4219	3804
ENSG00000083067	TRPM3	transient receptor potential cation channel subfamily M member 3	24.0569	14.3726	0.46675	1.66803	up	18	18	38	24	0	20	17
ENSG00000083093	PALB2	partner and localizer of BRCA2	1409.37	1575.52	0.342765	-1.11789	down	1590	1207	1514	1600	1306	1834	1680
ENSG00000083097	DOP1A		1309.22	1184.06	0.527882	1.10552	up	1408	1213	1380	1434	783	1508	1130
ENSG00000083099	LYRM2	LYR motif containing 2	1257.51	1469.31	0.300873	-1.16846	down	1518	1302	1010	1773	1288	1378	1530
ENSG00000083123	BCKDHB	branched chain keto acid dehydrogenase E1, beta polypeptide	1499.18	1741.99	0.255476	-1.16192	down	1407	1459	1717	2013	1559	1440	2075
ENSG00000083168	KAT6A	lysine acetyltransferase 6A	1960.2	1709.72	0.424402	1.14635	up	1738	1878	2381	1753	1070	2352	1864
ENSG00000083223	TUT7		5062.58	5192.56	0.869527	-1.02575	down	5490	4741	5236	5579	3153	6650	6037
ENSG00000083290	ULK2	unc-51 like autophagy activating kinase 2	635.839	498.321	0.146531	1.27575	up	710	645	584	607	423	374	630
ENSG00000083307	GRHL2	grainyhead like transcription factor 2	0	0	NA	NA	NA	0	0	0	0	0	0	0
ENSG00000083312	TNPO1	transportin 1	23193.9	18495.6	0.220682	1.25401	up	21285	19988	29802	26734	11311	18309	19770
ENSG00000083444	PLOD1	procollagen-lysine, 2-oxoglutarate 5-dioxygenase 1	4898.46	3966.68	0.19257	1.23492	up	3880	4450	6684	3356	3517	4626	4649
ENSG00000083454	P2RX5	purinergic receptor P2X 5	488.554	640.975	0.12114	-1.31189	down	507	478	507	466	637	606	896
ENSG00000083457	ITGAE	integrin subunit alpha E	1071.52	1020.77	0.820681	1.04995	up	1207	813	1264	1437	1038	923	696
ENSG00000083520	DIS3	DIS3 homolog, exosome endoribonuclease and 3'-5' exoribonuclease	6216.41	6528.84	0.59011	-1.0503	down	6099	6053	6844	6991	5233	7095	7342
ENSG00000083535	PIBF1	progesterone immunomodulatory binding factor 1	2895.02	2925.3	0.926557	-1.01037	down	3267	2517	3069	3101	2675	3171	2909
ENSG00000083544	TDRD3	tudor domain containing 3	1374.2	1445.55	0.598032	-1.05192	down	1376	1379	1441	1616	1234	1509	1522
ENSG00000083622	AC000061.1		0	0	NA	NA	NA	0	0	0	0	0	0	0
ENSG00000083635	NUFIP1	nuclear fragile X mental retardation protein interacting protein 1	434.42	431.736	0.968817	1.00625	up	362	477	487	397	407	389	563
ENSG00000083642	PDS5B	PDS5 cohesin associated factor B	3621.43	3611.87	0.977776	1.00265	up	3680	3604	3774	4014	3071	3946	3657
ENSG00000083720	OXCT1	3-oxoacid CoA-transferase 1	3273.28	3728.45	0.491303	-1.13902	down	4263	1907	3881	4015	3231	4034	3877
ENSG00000083750	RRAGB	Ras related GTP binding B	931.74	768.011	0.10293	1.21274	up	971	950	922	842	578	885	837
ENSG00000083782	EPYC	epiphycan	0	0	NA	NA	NA	0	0	0	0	0	0	0
ENSG00000083799	CYLD	CYLD lysine 63 deubiquitinase	1271.15	1188.2	0.549199	1.06964	up	1238	1379	1259	1164	979	1391	1312
ENSG00000083807	SLC27A5	solute carrier family 27 member 5	300.402	291.67	0.893931	1.03047	up	211	396	307	345	321	260	242
ENSG00000083812	ZNF324	zinc finger protein 324	172.731	228.229	0.318272	-1.32158	down	162	136	232	159	143	406	231
ENSG00000083814	ZNF671	zinc finger protein 671	496.76	593.539	0.24781	-1.19446	down	416	582	516	632	595	609	557
ENSG00000083817	ZNF416	zinc finger protein 416	144.468	396.011	0.00563745	-2.73964	down	62	70	316	444	384	431	338
ENSG00000083828	ZNF586	zinc finger protein 586	244.023	55.7049	0.000398264	4.38264	up	204	462	67	50	55	80	39
ENSG00000083838	ZNF446	zinc finger protein 446	255.974	288.818	0.548527	-1.12845	down	222	348	207	243	279	313	336
ENSG00000083844	ZNF264	zinc finger protein 264	891.987	938.712	0.694476	-1.05237	down	990	844	890	853	811	1172	982
ENSG00000083845	RPS5	ribosomal protein S5	49472.4	45407.6	0.414202	1.08952	up	51671	47929	51504	51377	43451	43360	45455
ENSG00000083857	FAT1	FAT atypical cadherin 1	9072.58	5669.4	0.00389171	1.60017	up	8443	8976	10309	5545	3431	7474	6965
ENSG00000083896	YTHDC1	YTH domain containing 1	4227.72	4551.22	0.500181	-1.07646	down	4028	4352	4528	5197	4286	4247	4699
ENSG00000083937	CHMP2B	charged multivesicular body protein 2B	2778.18	3246.45	0.553881	-1.16849	down	3320	1620	3599	1578	3639	3882	3983
ENSG00000084070	SMAP2	small ArfGAP2	947.948	926.75	0.873737	1.02276	up	960	954	980	733	793	1088	1170
ENSG00000084072	PPIE	peptidylprolyl isomerase E	4502.48	4487.65	0.977261	1.00338	up	4887	4408	4449	4836	4409	4741	4119
ENSG00000084073	ZMPSTE24	zinc metallopeptidase STE24	8640.44	8184.86	0.578229	1.05568	up	9194	8319	8876	8977	7153	9017	8087
ENSG00000084090	STARD7	StAR related lipid transfer domain containing 7	8166.8	8435.93	0.749492	-1.0329	down	8568	7680	8709	8279	8358	8253	9227
ENSG00000084092	NOA1	nitric oxide associated 1	1669.74	1754.03	0.86618	-1.05058	down	2724	1199	1175	1162	916	2774	2443
ENSG00000084093	REST	RE1 silencing transcription factor	2997.12	3145.05	0.868539	-1.04936	down	3868	2485	2806	1071	2982	4550	4204
ENSG00000084110	HAL	histidine ammonia-lyase	5.97828	10.3278	0.563199	-1.73797	down	2	12	4	7	0	8	30
ENSG00000084112	SSH1	slingshot protein phosphatase 1	4078.63	2760.9	0.161618	1.47731	up	3445	4250	4767	3486	2319	4216	1105
ENSG00000084207	GSTP1	glutathione S-transferase pi 1	7092.7	7264.68	0.858303	-1.02418	down	6957	6936	7779	7392	8040	6700	7020
ENSG00000084234	APLP2	amyloid beta precursor like protein 2	27237.6	23611.2	0.183187	1.15357	up	27225	27492	28442	23145	17817	26801	29046
ENSG00000084444	FAM234B	family with sequence similarity 234 member B	871.759	695.91	0.0529895	1.25283	up	834	972	851	725	646	689	763
ENSG00000084453	SLCO1A2	solute carrier organic anion transporter family member 1A2	516.048	296.229	0.00862153	1.74079	up	546	598	426	433	175	287	326
ENSG00000084463	WBP11	WW domain binding protein 11	8977.68	8447.01	0.666881	1.06287	up	8531	9408	9462	8486	8858	9504	7081
ENSG00000084623	EIF3I	eukaryotic translation initiation factor 3 subunit I	13063.6	12738.2	0.814786	1.02558	up	13196	12700	14014	11776	12929	13159	13573
ENSG00000084628	NKAIN1	Na+/K+ transporting ATPase interacting 1	6.75199	4.41803	0.771705	1.5207	up	0	20	0	5	0	5	9
ENSG00000084636	COL16A1	collagen type XVI alpha 1	310.86	362.529	0.273457	-1.16531	down	294	290	367	368	357	368	372
ENSG00000084652	TXLNA	taxilin alpha	8178.45	4388.38	0.0100077	1.86383	up	8209	7822	8964	3105	6847	3651	3575
ENSG00000084674	APOB	apolipoprotein B	1.688	0	0.38317	9.28178	up	0	5	0	0	0	0	0
ENSG00000084676	NCOA1	nuclear receptor coactivator 1	1340.17	1051.39	0.264535	1.27429	up	1246	1308	1543	1101	477	1441	1359
ENSG00000084693	AGBL5	ATP/GTP binding protein-like 5	3209.88	2790.99	0.259136	1.15003	up	3078	3268	3456	2558	2405	2662	3781
ENSG00000084710	EFR3B	EFR3 homolog B	2482.47	2234.76	0.3163	1.1108	up	2275	2522	2787	2148	1893	2477	2594
ENSG00000084731	KIF3C	kinesin family member 3C	2429.59	2092.77	0.247922	1.16088	up	2331	2756	2315	1869	1863	2094	2707
ENSG00000084733	RAB10	RAB10, member RAS oncogene family	10531.8	11847.1	0.681373	-1.1249	down	4955	12870	14349	15731	10276	6023	16359
ENSG00000084734	GCKR	glucokinase (hexokinase 4) regulator	0.3376	2.16632	0.479568	-6.16094	down	0	1	0	9	0	0	0
ENSG00000084754	HADHA	hydroxyacyl-CoA dehydrogenase/3-ketoacyl-CoA thiolase/enoyl-CoA hydratase (trifunctional protein), alpha subunit	14179	14988.4	0.618734	-1.05705	down	13811	14278	15213	14049	15412	15506	15485
ENSG00000084764	MAPRE3	microtubule associated protein RP/EB family member 3	255.584	215.902	0.348001	1.184	up	304	241	235	172	209	218	278
ENSG00000084774	CAD	carbamoyl-phosphate synthetase 2, aspartate transcarbamylase, and dihydroorotase	6190.53	5865.14	0.711612	1.05541	up	6101	6129	6680	5585	4003	6144	8480
ENSG00000085063	CD59	CD59 molecule	18489.2	16851.4	0.714052	1.09718	up	27488	14632	14323	23822	8688	23093	13824
ENSG00000085117	CD82	CD82 molecule	8243.82	4277.28	1.41403e-09	1.92722	up	7990	8061	9141	4014	3426	4687	5379
ENSG00000085185	BCORL1	BCL6 corepressor-like 1	720.093	651.525	0.585227	1.10497	up	567	789	843	521	484	862	807
ENSG00000085224	ATRX	alpha thalassemia/mental retardation syndrome X-linked	10054.1	8585.6	0.362438	1.17099	up	9530	11522	9575	8687	5033	11615	10129
ENSG00000085231	AK6	adenylate kinase 6	2779.44	3388.88	0.212871	-1.21921	down	3527	2542	2412	4157	3292	3045	3187
ENSG00000085265	FCN1	ficolin 1	0	0	NA	NA	NA	0	0	0	0	0	0	0
ENSG00000085274	MYNN	myoneurin	2608.42	2476.01	0.712894	1.0536	up	3058	2192	2728	2800	2386	2641	2164
ENSG00000085276	MECOM	MDS1 and EVI1 complex locus	4234.38	3710.02	0.421183	1.14124	up	4699	4289	3926	4211	2270	4909	3882
ENSG00000085365	SCAMP1	secretory carrier membrane protein 1	3674.71	2197.56	0.352025	1.67211	up	7500	1332	2425	1466	915	1774	5161
ENSG00000085377	PREP	prolyl endopeptidase	2864.59	3181.19	0.488641	-1.11045	down	2883	2995	2861	3261	3377	2388	3814
ENSG00000085382	HACE1	HECT domain and ankyrin repeat containing E3 ubiquitin protein ligase 1	2123.06	2286	0.517736	-1.07693	down	2263	2126	2090	2593	1668	2506	2602
ENSG00000085415	SEH1L	SEH1 like nucleoporin	4542.67	6431.89	0.120972	-1.41596	down	3643	6281	3867	7636	3168	7990	7907
ENSG00000085433	WDR47	WD repeat domain 47	2628.11	2464.75	0.615397	1.06615	up	2957	2466	2603	2780	1750	2904	2669
ENSG00000085449	WDFY1	WD repeat and FYVE domain containing 1	4233.44	5065.04	0.513758	-1.19645	down	1523	5551	5849	5576	3880	5697	5557
ENSG00000085465	OVGP1	oviductal glycoprotein 1	52.4964	72.0028	0.483817	-1.3738	down	38	97	23	113	41	34	111
ENSG00000085491	SLC25A24	solute carrier family 25 member 24	10857.2	8284.3	0.237765	1.31057	up	11327	10395	11447	4123	7385	12579	9645
ENSG00000085511	MAP3K4	mitogen-activated protein kinase kinase kinase 4	2650.92	3216.17	0.0544322	-1.21323	down	2482	2564	3059	3159	2750	3511	3685
ENSG00000085514	PILRA	paired immunoglobin like type 2 receptor alpha	9.55141	21.5754	0.0705316	-2.2674	down	8	13	8	25	13	26	25
ENSG00000085552	IGSF9	immunoglobulin superfamily member 9	81.2318	78.7561	0.906162	1.03007	up	98	58	93	86	50	88	101
ENSG00000085563	ABCB1	ATP binding cassette subfamily B member 1	1740.89	1136.2	0.0168653	1.53175	up	1715	2148	1429	1130	716	1380	1465
ENSG00000085644	ZNF213	zinc finger protein 213	320.979	291.584	0.671819	1.1001	up	209	375	396	262	191	337	415
ENSG00000085662	AKR1B1	aldo-keto reductase family 1, member B1 (aldose reductase)	3545.97	2988.48	0.153301	1.18663	up	3140	3735	3953	3014	2781	3419	2884
ENSG00000085719	CPNE3	copine 3	20465.3	23266.2	0.264868	-1.13688	down	22648	18590	21309	25382	17518	27634	24603
ENSG00000085721	RRN3	RRN3 homolog, RNA polymerase I transcription factor	4669.81	3933.84	0.304084	1.18711	up	5279	4800	4156	5423	3602	3152	3747
ENSG00000085733	CTTN	cortactin	9858.76	10252.6	0.734741	-1.03992	down	8928	10848	10295	10410	10244	10346	10394
ENSG00000085741	WNT11	wingless-type MMTV integration site family member 11	7.69051	4.04266	0.586095	1.89815	up	6	0	18	0	2	7	8
ENSG00000085760	MTIF2	mitochondrial translational initiation factor 2	7837.1	7095.25	0.342175	1.10454	up	8699	7733	7482	8143	5841	7529	7390
ENSG00000085788	DDHD2	DDHD domain containing 2	3727.64	3621.78	0.814637	1.02933	up	3935	3828	3608	3399	3814	3384	4009
ENSG00000085831	TTC39A	tetratricopeptide repeat domain 39A	16.5584	19.8823	0.812487	-1.20098	down	0	17	34	29	14	9	30
ENSG00000085832	EPS15	epidermal growth factor receptor pathway substrate 15	6747.27	6097.43	0.378219	1.10657	up	7341	6406	6861	6658	4964	7316	5885
ENSG00000085840	ORC1	origin recognition complex subunit 1	1975.46	1914.4	0.779602	1.03183	up	2002	2002	2026	1783	1590	2331	2101
ENSG00000085871	MGST2	microsomal glutathione S-transferase 2	3.35503	1.4346	0.670508	2.32822	up	2	8	0	0	0	6	0
ENSG00000085872	CHERP	calcium homeostasis endoplasmic reticulum protein	2268.86	1889.64	0.219537	1.20091	up	2662	1831	2451	1674	2039	1828	2069
ENSG00000085978	ATG16L1	autophagy related 16 like 1	2938.69	3134.4	0.543711	-1.06655	down	2765	3211	2986	2979	2961	3322	3445
ENSG00000085982	USP40	ubiquitin specific peptidase 40	2662.56	2504.25	0.635015	1.06306	up	2930	2647	2547	2371	1829	2901	3186
ENSG00000085998	POMGNT1	protein O-linked mannose N-acetylglucosaminyltransferase 1 (beta 1,2-)	5911.5	4589.22	0.00960062	1.28807	up	6316	6098	5615	4564	3903	4745	5507
ENSG00000085999	RAD54L	RAD54-like (S. cerevisiae)	1758.58	1936.99	0.328505	-1.10136	down	1746	1651	1980	1877	1765	1995	2235
ENSG00000086015	MAST2	microtubule associated serine/threonine kinase 2	4499.6	4152.43	0.52742	1.08352	up	4718	4682	4323	3749	3209	4543	5538
ENSG00000086061	DNAJA1	DnaJ heat shock protein family (Hsp40) member A1	23550.7	25510.3	0.572509	-1.0832	down	22464	20201	29485	28580	25942	22065	26328
ENSG00000086062	B4GALT1	beta-1,4-galactosyltransferase 1	2205.9	2039.92	0.485322	1.0814	up	1993	2436	2299	1969	1846	2290	2177
ENSG00000086065	CHMP5	charged multivesicular body protein 5	8000.09	6203.54	0.069348	1.28953	up	9027	6946	8492	7265	4083	6911	7266
ENSG00000086102	NFX1	nuclear transcription factor, X-box binding 1	1789.07	1676.57	0.700332	1.06687	up	1542	1840	2085	1780	998	1933	2226
ENSG00000086159	AQP6	aquaporin 6	2.272	4.16898	0.691071	-1.84025	down	5	0	2	8	0	0	10
ENSG00000086189	DIMT1	DIM1 dimethyladenosine transferase 1 homolog	3372.06	3149.7	0.725191	1.0707	up	4321	2462	3543	3808	3459	2871	2467
ENSG00000086200	IPO11	importin 11	5882.58	5280.11	0.360286	1.11405	up	6476	5222	6289	5993	3905	6020	5692
ENSG00000086205	FOLH1	folate hydrolase (prostate-specific membrane antigen) 1	2.5457	19.6808	0.0921391	-7.70058	down	0	0	8	27	17	0	37
ENSG00000086232	EIF2AK1	eukaryotic translation initiation factor 2 alpha kinase 1	9316.71	11807.8	0.0190867	-1.26736	down	8533	9529	10397	11241	10549	13173	13031
ENSG00000086288	NME8	NME/NM23 family member 8	54.9984	93.0748	0.0629349	-1.6893	down	40	61	67	108	111	75	77
ENSG00000086289	EPDR1	ependymin related 1	632.886	413.355	0.00281947	1.53095	up	756	570	607	499	344	393	448
ENSG00000086300	SNX10	sorting nexin 10	744.677	1012.49	0.227133	-1.35977	down	342	995	933	1132	708	1284	1024
ENSG00000086475	SEPHS1	selenophosphate synthetase 1	5789	5807.84	0.97442	-1.00322	down	5764	5925	5981	6323	5286	6289	5636
ENSG00000086504	MRPL28	mitochondrial ribosomal protein L28	3753.27	4069.24	0.606296	-1.08407	down	3582	3966	3905	3754	4855	3525	4140
ENSG00000086506	HBQ1	hemoglobin subunit theta 1	238.453	203.146	0.529662	1.17481	up	150	298	279	178	238	242	152
ENSG00000086544	ITPKC	inositol-trisphosphate 3-kinase C	2387.56	2497.27	0.695001	-1.04581	down	2305	2471	2512	2292	2535	2506	2757
ENSG00000086548	CEACAM6	carcinoembryonic antigen related cell adhesion molecule 6	0	0	NA	NA	NA	0	0	0	0	0	0	0
ENSG00000086570	FAT2	FAT atypical cadherin 2	5.96047	9.54024	0.591885	-1.60658	down	0	12	6	8	6	4	22
ENSG00000086589	RBM22	RNA binding motif protein 22	4285.12	6375.33	0.00442846	-1.48772	down	3624	3789	5721	6456	6013	6478	6891
ENSG00000086598	TMED2	transmembrane p24 trafficking protein 2	17292.9	17447.4	0.932735	-1.00893	down	18739	17784	16213	19338	15655	18520	17248
ENSG00000086619	ERO1B	endoplasmic reticulum oxidoreductase beta	729.679	623.055	0.28131	1.17062	up	724	801	699	788	441	644	681
ENSG00000086666	ZFAND6	zinc finger AN1-type containing 6	2906.92	2651.94	0.356586	1.09614	up	3103	2714	3066	3046	2221	2755	2774
ENSG00000086696	HSD17B2	hydroxysteroid (17-beta) dehydrogenase 2	0	0	NA	NA	NA	0	0	0	0	0	0	0
ENSG00000086712	TXLNG	taxilin gamma	4567.03	3555.66	0.23797	1.28441	up	4709	4586	4646	1934	2958	4870	4798
ENSG00000086717	PPEF1	protein phosphatase with EF-hand domain 1	2.62325	9.86405	0.238981	-3.75068	down	0	4	4	6	16	16	0
ENSG00000086730	LAT2	linker for activation of T-cells family member 2	727.015	701.232	0.836966	1.03662	up	929	750	534	815	589	630	826
ENSG00000086758	HUWE1	HECT, UBA and WWE domain containing 1, E3 ubiquitin protein ligase	17895.5	13398.5	0.101168	1.3356	up	17457	17548	19675	12486	7583	16611	18918
ENSG00000086827	ZW10	zw10 kinetochore protein	3814.87	4110.22	0.561428	-1.07734	down	4160	3546	3950	4428	3974	4606	3575
ENSG00000086848	ALG9	ALG9, alpha-1,2-mannosyltransferase	1429.11	1818.23	0.0417574	-1.27201	down	1425	1267	1682	1723	1782	1905	1945
ENSG00000086967	MYBPC2	myosin binding protein C, fast type	0.981344	0.96281	0.994771	1.01675	up	3	0	0	4	0	0	0
ENSG00000086991	NOX4	NADPH oxidase 4	19.5003	0.574281	0.000550701	38.8408	up	24	10	26	0	2	0	0
ENSG00000087008	ACOX3	acyl-CoA oxidase 3, pristanoyl	698.211	761.8	0.565967	-1.09078	down	738	583	817	640	763	737	947
ENSG00000087053	MTMR2	myotubularin related protein 2	2525.85	2788.51	0.59159	-1.1041	down	2922	2427	2359	3186	1556	3814	2955
ENSG00000087074	PPP1R15A	protein phosphatase 1 regulatory subunit 15A	2517.56	2481.69	0.947697	1.01443	up	2110	3751	1763	2061	2514	2222	3265
ENSG00000087076	HSD17B14	hydroxysteroid (17-beta) dehydrogenase 14	203.674	199.068	0.903534	1.02315	up	203	236	181	216	191	154	247
ENSG00000087077	TRIP6	thyroid hormone receptor interactor 6	2620.03	2841.87	0.5442	-1.08452	down	2617	2747	2629	2523	3111	2901	2887
ENSG00000087085	ACHE	acetylcholinesterase (Yt blood group)	116.079	117.95	0.957255	-1.01743	down	102	163	87	83	85	90	232
ENSG00000087086	FTL	ferritin, light polypeptide	30538.6	35497.5	0.644933	-1.16238	down	38642	41136	12604	44522	40045	41312	15177
ENSG00000087087	SRRT	serrate, RNA effector molecule	7801.09	9435.46	0.132461	-1.20949	down	7497	7938	8387	7630	8934	10131	11640
ENSG00000087088	BAX	BCL2-associated X protein	1479.34	1615.47	0.54077	-1.09179	down	1401	1423	1699	1680	1728	1319	1781
ENSG00000087095	NLK	nemo-like kinase	1110.43	998.893	0.299569	1.11154	up	1146	1141	1101	1077	862	969	1161
ENSG00000087111	PIGS	phosphatidylinositol glycan anchor biosynthesis class S	1972.66	1803.87	0.417698	1.0935	up	1925	2041	2055	1615	1560	1981	2200
ENSG00000087116	ADAMTS2	ADAM metallopeptidase with thrombospondin type 1 motif 2	0	0	NA	NA	NA	0	0	0	0	0	0	0
ENSG00000087128	TMPRSS11E	transmembrane protease, serine 11E	4.19492	2.52675	0.742505	1.65029	up	0	3	10	0	0	4	7
ENSG00000087152	ATXN7L3	ataxin 7 like 3	1586.63	1534.71	0.850835	1.03377	up	1389	1415	2057	2104	1138	1262	1782
ENSG00000087157	PGS1	phosphatidylglycerophosphate synthase 1	1783.13	1274.17	0.00183193	1.39948	up	1856	1800	1786	1501	1108	1247	1322
ENSG00000087191	PSMC5	proteasome 26S subunit, ATPase 5	20694.6	23166	0.362229	-1.1194	down	20347	21332	21486	22918	24943	21046	24318
ENSG00000087206	UIMC1	ubiquitin interaction motif containing 1	2841.79	3200.33	0.20929	-1.12609	down	2764	2924	2987	3114	3012	3273	3581
ENSG00000087237	CETP	cholesteryl ester transfer protein, plasma	6.57593	1.72334	0.214794	3.81346	up	2	10	8	1	1	5	0
ENSG00000087245	MMP2	matrix metallopeptidase 2	1107.9	878.82	0.282635	1.26106	up	944	923	1532	1147	982	666	720
ENSG00000087250	MT3	metallothionein 3	2.31077	0	0.317529	12.7234	up	5	2	0	0	0	0	0
ENSG00000087253	LPCAT2	lysophosphatidylcholine acyltransferase 2	564.25	384.736	0.0559356	1.46667	up	622	374	737	497	317	319	436
ENSG00000087258	GNAO1	G protein subunit alpha o1	44.0276	31.2714	0.384776	1.40235	up	60	44	30	37	14	27	53
ENSG00000087263	OGFOD1	2-oxoglutarate and iron dependent oxygenase domain containing 1	3565.34	3565.91	0.999717	-1.00007	down	4147	2729	4046	2917	4010	4452	2888
ENSG00000087266	SH3BP2	SH3-domain binding protein 2	387.767	410.524	0.770903	-1.05805	down	398	352	436	447	465	276	461
ENSG00000087269	NOP14	NOP14 nucleolar protein	4069.6	4455.96	0.418321	-1.09491	down	3963	4367	4082	3998	4276	4530	5272
ENSG00000087274	ADD1	adducin 1	6656.79	6559.45	0.902155	1.01481	up	6277	6922	7123	5844	5542	6755	8676
ENSG00000087299	L2HGDH	L-2-hydroxyglutarate dehydrogenase	687.148	543.522	0.298493	1.26372	up	605	730	763	601	266	828	555
ENSG00000087301	TXNDC16	thioredoxin domain containing 16	454.995	280.659	0.000461104	1.62092	up	434	504	449	300	235	325	282
ENSG00000087302	RTRAF		7267.88	6993.62	0.782001	1.03928	up	7603	6976	7623	7465	7313	7504	5807
ENSG00000087303	NID2	nidogen 2	71.5377	50.69	0.388377	1.40748	up	54	87	77	72	12	66	63
ENSG00000087338	GMCL1	germ cell-less, spermatogenesis associated 1	1599.79	1351.91	0.177787	1.1833	up	1737	1491	1660	1590	1145	1166	1612
ENSG00000087365	SF3B2	splicing factor 3b subunit 2	10577.6	11474.6	0.474797	-1.08478	down	10241	10739	11320	10030	11194	11530	13771
ENSG00000087448	KLHL42	kelch like family member 42	4873.38	5846.81	0.0755273	-1.1997	down	4637	4746	5513	5730	5276	6681	6041
ENSG00000087460	GNAS	GNAS complex locus	40290.4	39072	0.822948	1.03118	up	39329	41748	41894	31021	33117	42684	53002
ENSG00000087470	DNM1L	dynamin 1-like	7395.57	6212.7	0.220207	1.19034	up	8479	6447	7685	6927	4142	7610	6849
ENSG00000087494	PTHLH	parathyroid hormone-like hormone	1307.32	1687.43	0.0285116	-1.29082	down	1443	1296	1250	2004	1391	1767	1708
ENSG00000087495	PHACTR3	phosphatase and actin regulator 3	25.6086	32.7616	0.636147	-1.28028	down	31	10	38	46	10	59	21
ENSG00000087502	ERGIC2	ERGIC and golgi 2	7567.48	6305.69	0.102207	1.20008	up	8207	7265	7637	7502	4953	6888	6378
ENSG00000087510	TFAP2C	transcription factor AP-2 gamma (activating enhancer binding protein 2 gamma)	0	0	NA	NA	NA	0	0	0	0	0	0	0
ENSG00000087586	AURKA	aurora kinase A	6875.44	7413.17	0.538012	-1.07816	down	7216	6197	7614	8455	7251	6445	7823
ENSG00000087589	CASS4	Cas scaffolding protein family member 4	13.5842	10.0109	0.644446	1.34943	up	19	19	3	8	4	14	16
ENSG00000087842	PIR	pirin	1006.72	991.23	0.912574	1.01605	up	1135	934	1006	992	1098	923	965
ENSG00000087884	AAMDC	adipogenesis associated, Mth938 domain containing	701.988	741.723	0.715288	-1.05639	down	836	700	604	855	710	747	684
ENSG00000087903	RFX2	regulatory factor X2	323.726	321.577	0.968372	1.00668	up	385	321	281	368	294	263	382
ENSG00000087995	METTL2A	methyltransferase like 2A	1011.35	978.259	0.779943	1.0342	up	1052	1014	1021	910	1005	1002	1030
ENSG00000088002	SULT2B1	sulfotransferase family 2B member 1	33.3895	29.3022	0.777159	1.14177	up	25	53	23	11	43	27	35
ENSG00000088035	ALG6	ALG6, alpha-1,3-glucosyltransferase	2251.54	2055.87	0.513294	1.09511	up	2363	2404	2096	2707	1648	1951	2071
ENSG00000088038	CNOT3	CCR4-NOT transcription complex subunit 3	1619.27	1745.71	0.574811	-1.07813	down	1499	1653	1794	1426	1529	1939	2228
ENSG00000088053	GP6	glycoprotein VI platelet	0.954638	7.46535	0.155452	-7.77988	down	0	0	3	6	3	0	23
ENSG00000088179	PTPN4	protein tyrosine phosphatase, non-receptor type 4	1406.55	1158.55	0.129906	1.2141	up	1375	1390	1532	1419	965	1256	1068
ENSG00000088205	DDX18	DEAD-box helicase 18	5710.25	5254.28	0.668161	1.08676	up	7846	4781	4807	7580	3813	5182	4885
ENSG00000088247	KHSRP	KH-type splicing regulatory protein	10024.9	8983.77	0.395367	1.11584	up	9843	10183	10582	8526	6690	9195	12535
ENSG00000088256	GNA11	G protein subunit alpha 11	3823.07	3371.59	0.250181	1.1338	up	3782	3913	3975	3369	2713	3326	4397
ENSG00000088280	ASAP3	ArfGAP with SH3 domain, ankyrin repeat and PH domain 3	1395.04	1188.52	0.153183	1.17355	up	1312	1449	1498	1255	981	1136	1485
ENSG00000088298	EDEM2	ER degradation enhancer, mannosidase alpha-like 2	1977.35	1981.71	0.987127	-1.00204	down	1855	2036	2147	1715	2047	2059	2179
ENSG00000088305	DNMT3B	DNA (cytosine-5-)-methyltransferase 3 beta	425.175	449.447	0.736145	-1.05685	down	373	389	540	445	425	380	577
ENSG00000088320	REM1	RAS (RAD and GEM)-like GTP-binding 1	0	0	NA	NA	NA	0	0	0	0	0	0	0
ENSG00000088325	TPX2	TPX2, microtubule-associated	24532.9	31499.7	0.0788091	-1.28397	down	28068	25027	21691	34357	30680	35216	26747
ENSG00000088340	FER1L4	fer-1 like family member 4, pseudogene	221.99	234.865	0.828821	-1.0591	down	179	289	207	327	114	200	337
ENSG00000088356	PDRG1	p53 and DNA damage regulated 1	5084.35	6036.28	0.198906	-1.18713	down	5001	5153	5370	6185	6666	5469	5910
ENSG00000088367	EPB41L1	erythrocyte membrane protein band 4.1-like 1	187.679	204.492	0.710163	-1.09069	down	230	170	173	166	136	203	343
ENSG00000088386	SLC15A1	solute carrier family 15 member 1	0	0	NA	NA	NA	0	0	0	0	0	0	0
ENSG00000088387	DOCK9	dedicator of cytokinesis 9	1480.83	1335.91	0.443558	1.10819	up	1490	1361	1678	1487	910	1424	1677
ENSG00000088448	ANKRD10	ankyrin repeat domain 10	2063.01	2404.44	0.271039	-1.1654	down	1929	2120	2251	2841	2354	1926	2604
ENSG00000088451	TGDS	TDP-glucose 4,6-dehydratase	1845.26	2074.17	0.251061	-1.12393	down	1831	1947	1851	2217	1953	2102	2127
ENSG00000088538	DOCK3	dedicator of cytokinesis 3	710.238	752.919	0.734829	-1.06045	down	698	598	880	773	492	761	1086
ENSG00000088543	C3orf18	chromosome 3 open reading frame 18	131.934	88.844	0.319384	1.48382	up	164	66	176	144	28	132	65
ENSG00000088682	COQ9	coenzyme Q9	2257.17	1926.64	0.285166	1.17164	up	2971	1874	2051	2016	1787	2079	1922
ENSG00000088726	TMEM40	transmembrane protein 40	5.61337	4.89573	0.889208	1.14531	up	12	5	0	4	5	2	9
ENSG00000088727	KIF9	kinesin family member 9	282.605	402.487	0.0564302	-1.42378	down	379	238	246	481	387	360	399
ENSG00000088756	ARHGAP28	Rho GTPase activating protein 28	11.4963	24.4783	0.337503	-2.13307	down	12	13	10	36	0	53	14
ENSG00000088766	CRLS1	cardiolipin synthase 1	3840.86	4462.44	0.402159	-1.16188	down	5400	3185	3140	5259	3096	5081	4871
ENSG00000088782	DEFB127	defensin beta 127	0	0	NA	NA	NA	0	0	0	0	0	0	0
ENSG00000088808	PPP1R13B	protein phosphatase 1 regulatory subunit 13B	613.733	645.122	0.70948	-1.05119	down	568	604	704	596	573	620	842
ENSG00000088812	ATRN	attractin	3148.84	2673.22	0.271229	1.17773	up	3205	3098	3314	2909	1636	3068	3431
ENSG00000088826	SMOX	spermine oxidase	1232.61	1314.67	0.657136	-1.06649	down	1018	1380	1363	1119	1288	1353	1569
ENSG00000088827	SIGLEC1	sialic acid binding Ig like lectin 1	0	0	NA	NA	NA	0	0	0	0	0	0	0
ENSG00000088832	FKBP1A	FK506 binding protein 1A	14484.3	15727.9	0.743807	-1.08585	down	18246	7634	18662	18616	16392	8990	19572
ENSG00000088833	NSFL1C	NSFL1 (p97) cofactor (p47)	4206.98	4245.95	0.936439	-1.00916	down	4406	3683	4784	4337	4236	4201	4374
ENSG00000088836	SLC4A11	solute carrier family 4 member 11	765.434	823.095	0.657288	-1.07531	down	643	680	1023	732	717	819	1093
ENSG00000088854	C20orf194	chromosome 20 open reading frame 194	1835.29	1625.96	0.351828	1.12848	up	1730	1873	2002	1587	1159	1848	2092
ENSG00000088876	ZNF343	zinc finger protein 343	629.159	810.071	0.361043	-1.28734	down	1103	399	420	985	879	745	635
ENSG00000088881	EBF4	early B-cell factor 4	7.74393	7.05333	0.930815	1.10083	up	12	0	12	0	9	14	5
ENSG00000088882	CPXM1	carboxypeptidase X (M14 family), member 1	5.14481	7.03658	0.730668	-1.36662	down	6	0	10	11	3	11	4
ENSG00000088888	MAVS	mitochondrial antiviral signaling protein	4656.9	2563.38	0.0824592	1.81677	up	4380	4580	5273	797	2905	4910	1620
ENSG00000088899	LZTS3	leucine zipper, putative tumor suppressor family member 3	341.275	284.529	0.242712	1.19877	up	321	320	403	296	222	267	382
ENSG00000088926	F11	coagulation factor XI	1.63557	0	0.389775	9.0094	up	5	0	0	0	0	0	0
ENSG00000088930	XRN2	5'-3' exoribonuclease 2	14060.1	14492.7	0.755431	-1.03079	down	13977	14025	14937	15538	11358	16691	15604
ENSG00000088970	KIZ	kizuna centrosomal protein	825.929	819.834	0.960274	1.00709	up	849	817	856	1042	563	864	895
ENSG00000088986	DYNLL1	dynein light chain LC8-type 1	10290	12778.8	0.30258	-1.24187	down	15020	7198	9260	16217	10207	9376	16505
ENSG00000088992	TESC	tescalcin	1.3504	1.14856	0.945169	1.18833	up	0	4	0	0	4	0	0
ENSG00000089006	SNX5	sorting nexin 5	14445.9	16295.1	0.210065	-1.12799	down	14886	14616	14588	16604	15364	17694	16298
ENSG00000089009	RPL6	ribosomal protein L6	111293	101878	0.431301	1.09241	up	116578	111181	111949	120865	94152	100053	97300
ENSG00000089012	SIRPG	signal regulatory protein gamma	0	0	NA	NA	NA	0	0	0	0	0	0	0
ENSG00000089022	MAPKAPK5	mitogen-activated protein kinase-activated protein kinase 5	2447.12	2573.76	0.656621	-1.05163	down	2580	2528	2356	2670	2523	2715	2485
ENSG00000089041	P2RX7	purinergic receptor P2X 7	0.636425	0.96281	0.872383	-1.51096	down	0	0	2	4	0	0	0
ENSG00000089048	ESF1	ESF1 nucleolar pre-rRNA processing protein homolog	3876.81	4032.14	0.763187	-1.04012	down	4424	3403	4025	4829	2906	4510	4266
ENSG00000089050	RBBP9	retinoblastoma binding protein 9	1596.21	812.578	0.311671	1.9643	up	480	1949	2455	2268	203	484	413
ENSG00000089053	ANAPC5	anaphase promoting complex subunit 5	11731.6	10778.9	0.448156	1.08841	up	11785	11972	12051	12822	9967	10229	10631
ENSG00000089057	SLC23A2	solute carrier family 23 member 2	1267.19	1037.08	0.250508	1.2214	up	1242	1370	1252	1204	592	1084	1418
ENSG00000089060	SLC8B1	solute carrier family 8 member B1	631.558	502.909	0.0876694	1.25559	up	547	696	684	509	435	484	623
ENSG00000089063	TMEM230	transmembrane protein 230	5767.56	6870.81	0.0766209	-1.19124	down	5764	6083	5746	7156	6613	6867	7166
ENSG00000089091	DZANK1	double zinc ribbon and ankyrin repeat domains 1	260.176	271.746	0.809781	-1.04518	down	305	264	224	334	203	230	348
ENSG00000089094	KDM2B	lysine demethylase 2B	1343.63	1218.33	0.365188	1.10261	up	1345	1277	1485	1228	948	1365	1445
ENSG00000089101	CFAP61	cilia and flagella associated protein 61	11.8034	13.5232	0.839564	-1.14113	down	26	6	4	12	21	8	12
ENSG00000089116	LHX5	LIM homeobox 5	0	2.05692	0.345016	-11.3555	down	0	0	0	0	3	5	0
ENSG00000089123	TASP1	taspase 1	775.704	906.306	0.243093	-1.16837	down	753	913	695	1003	833	890	949
ENSG00000089127	OAS1	2'-5'-oligoadenylate synthetase 1	24.9317	18.2869	0.526385	1.36632	up	23	28	25	26	18	24	5
ENSG00000089154	GCN1	GCN1, eIF2 alpha kinase activator homolog	12204.4	11242.6	0.540872	1.08551	up	12150	11671	13481	10752	7749	12828	14988
ENSG00000089157	RPLP0	ribosomal protein lateral stalk subunit P0	215381	225901	0.690832	-1.04884	down	231764	222613	202423	230192	234537	208573	237495
ENSG00000089159	PXN	paxillin	10478.1	15469.2	0.0576904	-1.47634	down	10733	10845	10389	16199	14097	8890	24056
ENSG00000089163	SIRT4	sirtuin 4	33.6777	48.3761	0.383715	-1.43765	down	22	20	62	57	24	42	79
ENSG00000089169	RPH3A	rabphilin 3A	0	0	NA	NA	NA	0	0	0	0	0	0	0
ENSG00000089177	KIF16B	kinesin family member 16B	1006.84	822.921	0.14989	1.22295	up	1095	959	1021	947	554	852	1035
ENSG00000089195	TRMT6	tRNA methyltransferase 6	2857.98	3504.84	0.130385	-1.22643	down	3309	2639	2780	3385	2735	3412	4854
ENSG00000089199	CHGB	chromogranin B	2537.59	1588.5	0.00569386	1.59709	up	2470	2879	2381	1866	916	1874	1909
ENSG00000089220	PEBP1	phosphatidylethanolamine binding protein 1	8857.9	5280.74	0.0376577	1.67738	up	9181	8758	9107	3941	3505	10130	4028
ENSG00000089225	TBX5	T-box 5	0	0	NA	NA	NA	0	0	0	0	0	0	0
ENSG00000089234	BRAP	BRCA1 associated protein	2113.61	1986.46	0.562458	1.06384	up	2200	2242	2002	2017	1613	2053	2438
ENSG00000089248	ERP29	endoplasmic reticulum protein 29	5831.8	5895.5	0.920618	-1.01086	down	5540	6102	6158	6337	5798	5763	5917
ENSG00000089250	NOS1	nitric oxide synthase 1	0	0	NA	NA	NA	0	0	0	0	0	0	0
ENSG00000089280	FUS	FUS RNA binding protein	26027.1	28730.7	0.424079	-1.10388	down	23131	27698	28628	33375	24064	25181	34621
ENSG00000089289	IGBP1	immunoglobulin (CD79A) binding protein 1	7541.74	7424.96	0.901627	1.01575	up	7486	8763	6708	7352	7267	7912	7475
ENSG00000089327	FXYD5	FXYD domain containing ion transport regulator 5	7416.39	11764.9	0.00659267	-1.58628	down	6828	6982	8880	9106	14051	10880	13092
ENSG00000089335	ZNF302	zinc finger protein 302	4122.32	5170.33	0.416184	-1.25423	down	4217	2768	5683	4733	2938	9914	3642
ENSG00000089351	GRAMD1A	GRAM domain containing 1A	4713.39	3915.9	0.101684	1.20366	up	4611	5024	4742	3525	3645	3889	4863
ENSG00000089356	FXYD3	FXYD domain containing ion transport regulator 3	1.59106	0	0.3956	8.7781	up	0	0	5	0	0	0	0
ENSG00000089472	HEPH	hephaestin	0	0	NA	NA	NA	0	0	0	0	0	0	0
ENSG00000089486	CDIP1	cell death-inducing p53 target 1	290.458	257.834	0.672648	1.12594	up	380	183	328	325	152	168	427
ENSG00000089505	CMTM1	CKLF like MARVEL transmembrane domain containing 1	3.376	2.75108	0.916257	1.22013	up	0	10	0	0	0	4	8
ENSG00000089558	KCNH4	potassium voltage-gated channel subfamily H member 4	27.3837	35.1955	0.56674	-1.28835	down	19	25	40	32	18	23	75
ENSG00000089597	GANAB	glucosidase II alpha subunit	21766.6	19660.2	0.430339	1.10713	up	21319	21870	23285	19025	16639	17343	27443
ENSG00000089639	GMIP	GEM interacting protein	924.007	942.852	0.865278	-1.02046	down	933	864	1028	858	815	974	1201
ENSG00000089682	RBM41	RNA binding motif protein 41	862.691	524.176	0.000554781	1.64507	up	924	824	887	577	364	662	546
ENSG00000089685	BIRC5	baculoviral IAP repeat containing 5	7592.68	9025.3	0.20095	-1.18862	down	7457	7514	8223	8793	10126	8188	9109
ENSG00000089692	LAG3	lymphocyte activating 3	64.0186	87.4512	0.286281	-1.36572	down	62	73	60	108	89	46	111
ENSG00000089693	MLF2	myeloid leukemia factor 2	12321.2	13218.9	0.420545	-1.07284	down	12824	12465	12313	13539	12229	13089	14795
ENSG00000089723	OTUB2	OTU deubiquitinase, ubiquitin aldehyde binding 2	969.397	817.197	0.586854	1.18618	up	827	1153	973	243	734	1102	1268
ENSG00000089737	DDX24	DEAD-box helicase 24	21593.3	22095.4	0.848279	-1.02325	down	19923	24569	21312	23308	19672	25511	21115
ENSG00000089775	ZBTB25	zinc finger and BTB domain containing 25	973.415	839.887	0.402321	1.15893	up	881	1040	1050	580	773	899	1174
ENSG00000089818	NECAP1	NECAP endocytosis associated 1	3051.83	2652.91	0.296554	1.15036	up	3042	3569	2677	2322	2445	2913	3100
ENSG00000089820	ARHGAP4	Rho GTPase activating protein 4	3141.8	2535.41	0.0990279	1.23913	up	3170	3424	2982	2248	2297	2428	3362
ENSG00000089847	ANKRD24	ankyrin repeat domain 24	45.602	62.5942	0.434496	-1.37413	down	79	18	43	71	28	76	86
ENSG00000089876	DHX32	DEAH-box helicase 32 (putative)	2124.44	2696.29	0.0849659	-1.269	down	2301	1835	2364	2988	2682	2859	2333
ENSG00000089902	RCOR1	REST corepressor 1	4540.12	4423.4	0.808144	1.02628	up	4576	4736	4539	4632	3306	4943	5248
ENSG00000089916	GPATCH2L	G-patch domain containing 2 like	2961.38	3628.17	0.203767	-1.22523	down	2777	2521	3777	3850	2366	4599	4112
ENSG00000090006	LTBP4	latent transforming growth factor beta binding protein 4	19279	17156.7	0.362199	1.12368	up	17542	20706	20585	15582	14339	16863	23433
ENSG00000090013	BLVRB	biliverdin reductase B	4810.04	4695.44	0.816314	1.02451	up	4762	4589	5352	4876	4626	4689	4780
ENSG00000090020	SLC9A1	solute carrier family 9 member A1	1675.58	1576.7	0.653911	1.0626	up	1791	1502	1831	1355	1236	1921	1945
ENSG00000090054	SPTLC1	serine palmitoyltransferase long chain base subunit 1	11000.7	10715.5	0.837587	1.02659	up	11736	10324	11553	12715	7386	12401	11452
ENSG00000090060	PAPOLA	poly(A) polymerase alpha	27042.5	27304.5	0.956829	-1.00967	down	24145	21439	37417	22359	29950	25201	32528
ENSG00000090061	CCNK	cyclin K	2660.9	2309	0.333446	1.15221	up	2361	3069	2679	2269	1596	2602	3042
ENSG00000090097	PCBP4	poly(rC) binding protein 4	2071.81	2216.67	0.496727	-1.06983	down	2201	2104	2016	2183	2100	2247	2456
ENSG00000090104	RGS1	regulator of G-protein signaling 1	1.27285	0	0.4476	7.02523	up	0	0	4	0	0	0	0
ENSG00000090238	YPEL3	yippee like 3	203.822	174.943	0.50689	1.16524	up	247	207	167	148	181	127	254
ENSG00000090263	MRPS33	mitochondrial ribosomal protein S33	3493.47	3350.59	0.728519	1.04261	up	3778	3311	3582	4120	2739	3012	3799
ENSG00000090266	NDUFB2	NADH:ubiquinone oxidoreductase subunit B2	4530.47	5400.34	0.297538	-1.19194	down	5206	4507	4104	6425	6014	4455	4733
ENSG00000090273	NUDC	nudC nuclear distribution protein	13770	12678.6	0.560934	1.08612	up	13725	13655	14677	10612	14255	13403	12599
ENSG00000090316	MAEA	macrophage erythroblast attacher	6947.67	8048.57	0.463524	-1.1584	down	8221	5046	8029	8477	9258	8753	5603
ENSG00000090339	ICAM1	intercellular adhesion molecule 1	312.248	262.415	0.483493	1.18939	up	248	432	268	173	204	380	318
ENSG00000090372	STRN4	striatin 4	2684.79	2807.96	0.765016	-1.04587	down	2726	3050	2399	2440	2779	2488	3690
ENSG00000090376	IRAK3	interleukin 1 receptor associated kinase 3	20.1806	2.5241	0.0144618	8.06415	up	42	4	16	0	4	2	4
ENSG00000090382	LYZ	lysozyme	6.54863	0	0.0214198	36.0701	up	12	4	4	0	0	0	0
ENSG00000090402	SI	sucrase-isomaltase (alpha-glucosidase)	1.63557	0	0.389775	9.0094	up	5	0	0	0	0	0	0
ENSG00000090432	MUL1	mitochondrial E3 ubiquitin protein ligase 1	1442.34	2423.1	0.191526	-1.68001	down	804	2924	604	2652	2913	839	3333
ENSG00000090447	TFAP4	transcription factor AP-4 (activating enhancer binding protein 4)	668.633	830.557	0.274925	-1.24223	down	752	840	437	718	790	999	856
ENSG00000090470	PDCD7	programmed cell death 7	1199.04	1469.94	0.219112	-1.2256	down	1258	1163	1241	1659	1667	1363	1186
ENSG00000090487	SPG21	spastic paraplegia 21 (autosomal recessive, Mast syndrome)	4091.25	4693.17	0.298988	-1.14703	down	4024	4356	4099	4847	5097	4281	4633
ENSG00000090512	FETUB	fetuin B	8.03128	2.13824	0.219179	3.83051	up	2	3	20	0	5	2	1
ENSG00000090520	DNAJB11	DnaJ heat shock protein family (Hsp40) member B11	5337.33	4343.52	0.199222	1.22887	up	4863	6644	4725	4693	4684	3981	4088
ENSG00000090530	P3H2	prolyl 3-hydroxylase 2	259.903	308.131	0.354288	-1.18652	down	321	259	212	363	209	312	384
ENSG00000090534	THPO	thrombopoietin	0	1.14856	0.478631	-6.27392	down	0	0	0	0	4	0	0
ENSG00000090539	CHRD	chordin	6.50669	8.80122	0.73777	-1.35252	down	16	0	4	17	5	9	5
ENSG00000090554	FLT3LG	fms related tyrosine kinase 3 ligand	73.6121	66.2263	0.649218	1.1126	up	76	69	80	85	60	64	59
ENSG00000090565	RAB11FIP3	RAB11 family interacting protein 3 (class II)	1567.71	1628.93	0.775874	-1.03923	down	1520	1413	1865	1607	1180	1771	2139
ENSG00000090581	GNPTG	N-acetylglucosamine-1-phosphate transferase gamma subunit	1435.8	1210.86	0.154839	1.1861	up	1515	1390	1480	1360	1198	1123	1208
ENSG00000090612	ZNF268	zinc finger protein 268	973.531	720.394	0.0783112	1.35085	up	1036	942	995	951	427	810	781
ENSG00000090615	GOLGA3	golgin A3	2670.99	2517.08	0.830696	1.06102	up	2948	2975	2207	3210	778	2874	3717
ENSG00000090621	PABPC4	poly(A) binding protein, cytoplasmic 4 (inducible form)	17474.7	17657.4	0.92186	-1.01045	down	17333	19078	16857	17044	16584	17160	20906
ENSG00000090659	CD209	CD209 molecule	0	0	NA	NA	NA	0	0	0	0	0	0	0
ENSG00000090661	CERS4	ceramide synthase 4	196.638	114.754	0.0300315	1.71131	up	162	253	183	158	76	87	152
ENSG00000090674	MCOLN1	mucolipin 1	1154.15	1141.74	0.919844	1.01106	up	1222	1195	1103	1145	1103	1141	1233
ENSG00000090686	USP48	ubiquitin specific peptidase 48	6614.33	5990.45	0.3595	1.10408	up	6716	6418	7073	6779	4388	6610	6768
ENSG00000090776	EFNB1	ephrin-B1	394.671	348.739	0.521565	1.1317	up	407	507	284	337	324	414	337
ENSG00000090857	PDPR	pyruvate dehydrogenase phosphatase regulatory subunit	8186.43	7606.98	0.595124	1.07611	up	8316	8874	7763	7664	5141	9444	9040
ENSG00000090861	AARS	alanyl-tRNA synthetase	13241.9	15877.2	0.0850624	-1.19899	down	13725	12857	13864	15087	15857	17011	16160
ENSG00000090863	GLG1	golgi glycoprotein 1	12100.3	11479.9	0.62619	1.05401	up	11006	12619	13324	11031	9243	12727	13942
ENSG00000090889	KIF4A	kinesin family member 4A	8688.23	9363.07	0.550192	-1.07765	down	8360	7950	10275	8684	8325	11604	9396
ENSG00000090905	TNRC6A	trinucleotide repeat containing 6A	4602.19	3675.94	0.292812	1.25186	up	4772	4286	5010	4476	1651	3801	5419
ENSG00000090924	PLEKHG2	pleckstrin homology and RhoGEF domain containing G2	4358.86	3887.72	0.538235	1.12107	up	4324	4448	4534	3698	2155	4328	5991
ENSG00000090932	DLL3	delta-like 3 (Drosophila)	1316.58	1117.84	0.27488	1.17792	up	1481	1477	1048	1223	1093	1104	1095
ENSG00000090971	NAT14	N-acetyltransferase 14 (putative)	1293.94	855.954	0.0798454	1.51226	up	1164	1407	1377	900	1189	501	794
ENSG00000090975	PITPNM2	phosphatidylinositol transfer protein membrane associated 2	1275.24	1106.65	0.430376	1.15206	up	1088	1183	1634	1142	700	1120	1618
ENSG00000090989	EXOC1	exocyst complex component 1	3421.02	2977.9	0.238092	1.14881	up	3776	3235	3437	3440	2494	3360	2810
ENSG00000091009	RBM27	RNA binding motif protein 27	5136.71	4387.16	0.399483	1.17078	up	5711	4721	5263	6045	2361	5124	4587
ENSG00000091010	POU4F3	POU class 4 homeobox 3	2.61692	8.42213	0.272904	-3.2155	down	8	0	0	5	9	10	10
ENSG00000091039	OSBPL8	oxysterol binding protein like 8	9607.97	8508.65	0.415573	1.1292	up	8917	7634	12928	7814	7259	8933	10732
ENSG00000091073	DTX2	deltex 2, E3 ubiquitin ligase	1103.7	1332.09	0.185948	-1.20672	down	1067	1011	1299	1069	1330	1422	1573
ENSG00000091106	NLRC4	NLR family, CARD domain containing 4	20.7661	22.1643	0.922363	-1.06702	down	35	21	7	56	19	6	8
ENSG00000091127	PUS7	pseudouridylate synthase 7 (putative)	1808.69	2229.26	0.0337271	-1.23265	down	1756	1851	1915	2263	1809	2547	2479
ENSG00000091128	LAMB4	laminin subunit beta 4	1.30846	0	0.441424	7.2077	up	4	0	0	0	0	0	0
ENSG00000091129	NRCAM	neuronal cell adhesion molecule	79.8425	88.1508	0.787202	-1.10608	down	88	73	83	130	24	72	146
ENSG00000091136	LAMB1	laminin subunit beta 1	6040.94	6400.46	0.625989	-1.05956	down	6526	5374	6574	7357	4652	6619	7628
ENSG00000091137	SLC26A4	solute carrier family 26 member 4	44.5038	19.0387	0.0481229	2.33589	up	42	44	50	14	19	8	37
ENSG00000091138	SLC26A3	solute carrier family 26 member 3	1.29956	3.36503	0.63887	-2.59767	down	3	0	1	0	0	0	15
ENSG00000091140	DLD	dihydrolipoamide dehydrogenase	7869.51	8436.47	0.584263	-1.07204	down	8347	7433	8264	10768	7035	8651	7828
ENSG00000091157	WDR7	WD repeat domain 7	1054.52	951.246	0.663889	1.10827	up	932	1392	879	875	496	1498	1070
ENSG00000091164	TXNL1	thioredoxin like 1	7505.49	8301.42	0.266697	-1.106	down	7545	7211	8180	8410	7759	8839	8629
ENSG00000091181	IL5RA	interleukin 5 receptor subunit alpha	0	0	NA	NA	NA	0	0	0	0	0	0	0
ENSG00000091262	ABCC6	ATP binding cassette subfamily C member 6	87.8182	54.9301	0.18667	1.59937	up	99	69	101	82	52	20	69
ENSG00000091317	CMTM6	CKLF like MARVEL transmembrane domain containing 6	8401.56	8779.36	0.602096	-1.04497	down	8411	8536	8700	9354	7620	9485	9236
ENSG00000091409	ITGA6	integrin subunit alpha 6	19401.9	17979	0.73841	1.07912	up	17443	20640	21143	15872	8546	29461	20775
ENSG00000091428	RAPGEF4	Rap guanine nucleotide exchange factor 4	209.311	185.191	0.62769	1.12852	up	208	229	201	199	83	209	283
ENSG00000091436	MAP3K20		4139.68	3869.83	0.57775	1.06962	up	4111	3942	4601	4240	2700	4254	4711
ENSG00000091482	SMPX	small muscle protein, X-linked	0	1.20351	0.46357	-6.6725	down	0	0	0	5	0	0	0
ENSG00000091483	FH	fumarate hydratase	6095.11	5571.8	0.410519	1.09401	up	6354	6015	6241	5663	5600	5804	5407
ENSG00000091490	SEL1L3	SEL1L family member 3	650.72	509.259	0.349542	1.2771	up	772	547	671	608	186	572	770
ENSG00000091513	TF	transferrin	3.62081	7.58443	0.475024	-2.08548	down	7	3	1	0	16	5	8
ENSG00000091527	CDV3	CDV3 homolog (mouse)	6591.06	6406.24	0.895427	1.02882	up	5804	5702	8697	5220	3707	10148	7395
ENSG00000091536	MYO15A	myosin XVA	7.32234	6.39756	0.911286	1.14036	up	10	12	0	19	0	2	6
ENSG00000091542	ALKBH5	alkB homolog 5, RNA demethylase	4148.28	4342.33	0.647052	-1.04671	down	4265	4134	4266	4167	4226	4259	4937
ENSG00000091583	APOH	apolipoprotein H	0	0	NA	NA	NA	0	0	0	0	0	0	0
ENSG00000091592	NLRP1	NLR family, pyrin domain containing 1	1734.19	1781.9	0.838043	-1.02772	down	1761	1929	1593	1961	1363	1662	2323
ENSG00000091622	PITPNM3	PITPNM family member 3	30.0115	28.9603	0.950885	1.03399	up	50	15	27	46	11	10	55
ENSG00000091640	SPAG7	sperm associated antigen 7	2449.44	2623.18	0.639075	-1.07078	down	2317	2621	2535	2935	2797	2552	2244
ENSG00000091651	ORC6	origin recognition complex subunit 6	2243.33	2088.72	0.62921	1.07427	up	2284	1968	2614	2184	2327	1913	1950
ENSG00000091656	ZFHX4	zinc finger homeobox 4	2430.66	2868.79	0.250441	-1.18039	down	2258	2352	2822	2919	2034	2804	4064
ENSG00000091664	SLC17A6	solute carrier family 17 member 6	0	0	NA	NA	NA	0	0	0	0	0	0	0
ENSG00000091704	CPA1	carboxypeptidase A1	0	0	NA	NA	NA	0	0	0	0	0	0	0
ENSG00000091732	ZC3HC1	zinc finger C3HC-type containing 1	1357.69	2080.8	0.00567996	-1.53224	down	1390	1292	1467	1960	2454	1966	1936
ENSG00000091831	ESR1	estrogen receptor 1	46.1922	43.5702	0.89159	1.05722	up	66	38	37	66	13	42	62
ENSG00000091844	RGS17	regulator of G-protein signaling 17	569.749	585.655	0.835162	-1.02833	down	549	527	667	648	423	637	695
ENSG00000091879	ANGPT2	angiopoietin 2	6.8522	4.8899	0.761441	1.41466	up	6	6	9	6	12	0	0
ENSG00000091947	TMEM101	transmembrane protein 101	1446.26	1008.47	0.065043	1.43431	up	2142	1133	1141	1077	1010	1034	945
ENSG00000091972	CD200	CD200 molecule	162.498	95.8555	0.046261	1.69191	up	169	163	164	132	42	120	104
ENSG00000091986	CCDC80	coiled-coil domain containing 80	904.566	689.844	0.0930431	1.31072	up	952	903	906	760	435	909	734
ENSG00000092009	CMA1	chymase 1	0	0	NA	NA	NA	0	0	0	0	0	0	0
ENSG00000092010	PSME1	proteasome activator subunit 1	4936.4	5228.14	0.71867	-1.05901	down	5038	5153	4867	5034	6228	5077	4521
ENSG00000092020	PPP2R3C	protein phosphatase 2 regulatory subunit B'', gamma	3022.97	3748.44	0.0768851	-1.23985	down	3380	2828	3025	3673	3845	3961	3625
ENSG00000092036	HAUS4	HAUS augmin like complex subunit 4	2427.02	2299.39	0.734792	1.0557	up	2745	2384	2276	2268	2655	2310	1956
ENSG00000092051	JPH4	junctophilin 4	1.30846	2.58426	0.786114	-1.96322	down	4	0	0	0	9	0	0
ENSG00000092054	MYH7	myosin, heavy chain 7, cardiac muscle, beta	0	0	NA	NA	NA	0	0	0	0	0	0	0
ENSG00000092067	CEBPE	CCAAT/enhancer binding protein epsilon	0	0	NA	NA	NA	0	0	0	0	0	0	0
ENSG00000092068	SLC7A8	solute carrier family 7 member 8	1.61777	1.34601	0.93569	1.19301	up	3	0	2	0	0	0	6
ENSG00000092094	OSGEP	O-sialoglycoprotein endopeptidase	1119.07	1213.64	0.558279	-1.08415	down	1150	1076	1193	1226	1270	1321	1061
ENSG00000092096	SLC22A17	solute carrier family 22 member 17	186.92	216.075	0.499002	-1.15497	down	140	205	226	198	247	176	247
ENSG00000092098	RNF31	ring finger protein 31	1246.57	1425.92	0.556174	-1.14404	down	1816	929	1065	1192	841	1896	1980
ENSG00000092108	SCFD1	sec1 family domain containing 1	5720.86	5932.01	0.71772	-1.0369	down	6318	5570	5574	6552	5144	6404	6003
ENSG00000092140	G2E3	G2/M-phase specific E3 ubiquitin protein ligase	3996.01	3167.23	0.100311	1.26162	up	4186	3801	4222	2633	2523	4222	3564
ENSG00000092148	HECTD1	HECT domain E3 ubiquitin protein ligase 1	9483.51	8106.09	0.268534	1.16988	up	9535	9121	10324	9317	5279	10137	8576
ENSG00000092199	HNRNPC	heterogeneous nuclear ribonucleoprotein C (C1/C2)	44783.7	44551.2	0.961094	1.00522	up	47398	45026	44242	53452	38339	44591	44642
ENSG00000092200	RPGRIP1	retinitis pigmentosa GTPase regulator interacting protein 1	19.0462	16.8249	0.783094	1.13317	up	14	24	20	14	19	10	25
ENSG00000092201	SUPT16H	SPT16 homolog, facilitates chromatin remodeling subunit	15779.6	16038.2	0.910378	-1.01639	down	17378	17811	12828	18723	14485	13764	18193
ENSG00000092203	TOX4	TOX high mobility group box family member 4	4141.56	3467.28	0.0950282	1.19436	up	4063	4471	4095	3854	2694	3850	3769
ENSG00000092208	GEMIN2	gem nuclear organelle associated protein 2	1171.14	1148.04	0.880914	1.02047	up	1191	1035	1358	1243	1151	1194	1038
ENSG00000092295	TGM1	transglutaminase 1	39.4499	52.6457	0.544942	-1.33258	down	17	41	63	38	74	18	80
ENSG00000092330	TINF2	TERF1 (TRF1)-interacting nuclear factor 2	1109.01	954.985	0.343442	1.16107	up	1170	1303	900	1083	726	1150	940
ENSG00000092345	DAZL	deleted in azoospermia like	0	0.956398	0.52079	-5.30825	down	0	0	0	0	0	4	0
ENSG00000092377	TBL1Y	transducin (beta)-like 1, Y-linked	0	0	NA	NA	NA	0	0	0	0	0	0	0
ENSG00000092421	SEMA6A	semaphorin 6A	184.467	105.331	0.0602996	1.7491	up	194	185	184	177	44	126	89
ENSG00000092439	TRPM7	transient receptor potential cation channel subfamily M member 7	6546.2	7012.53	0.598392	-1.07125	down	6155	6444	7408	7991	5451	8616	6525
ENSG00000092445	TYRO3	TYRO3 protein tyrosine kinase	1272.7	1618.7	0.118989	-1.2716	down	1357	1027	1515	1355	1720	1567	1890
ENSG00000092470	WDR76	WD repeat domain 76	2132.64	2549.87	0.377514	-1.19562	down	1602	2513	2389	2119	2296	3798	2106
ENSG00000092529	CAPN3	calpain 3	39.7455	44.8717	0.842554	-1.13045	down	11	59	51	38	6	115	29
ENSG00000092531	SNAP23	synaptosome associated protein 23kDa	3412.75	1825.3	0.00875318	1.87009	up	3095	3942	3361	1490	2682	1761	1228
ENSG00000092607	TBX15	T-box 15	3.27906	2.01902	0.804471	1.61247	up	0	5	5	0	0	0	9
ENSG00000092621	PHGDH	phosphoglycerate dehydrogenase	5056.33	7862.4	0.00116226	-1.55487	down	5108	4397	5974	6892	8379	8234	8152
ENSG00000092758	COL9A3	collagen type IX alpha 3	78.9096	44.0328	0.0972344	1.79496	up	77	112	50	34	57	28	57
ENSG00000092820	EZR	ezrin	47979.1	38620	0.042376	1.24235	up	50431	41332	55085	37220	35790	42192	41439
ENSG00000092841	MYL6	myosin light chain 6	61798.1	57475.2	0.557296	1.07522	up	65611	54597	68834	66899	55987	51527	57843
ENSG00000092847	AGO1	argonaute 1, RISC catalytic component	4491.28	2171.93	0.0142987	2.06819	up	3465	5025	5221	2120	3663	1329	1302
ENSG00000092850	TEKT2	tektin 2	0.675199	2.53316	0.52455	-3.78751	down	0	2	0	4	0	0	7
ENSG00000092853	CLSPN	claspin	3278.91	3045.73	0.558434	1.07645	up	3373	2902	3758	3236	2148	3453	3675
ENSG00000092871	RFFL	ring finger and FYVE-like domain containing E3 ubiquitin protein ligase	1614.75	1588.2	0.900673	1.01684	up	1529	1849	1541	1804	1562	1499	1547
ENSG00000092929	UNC13D	unc-13 homolog D (C. elegans)	67.446	42.4903	0.14386	1.58319	up	93	55	58	47	22	58	49
ENSG00000092931	MFSD11	major facilitator superfamily domain containing 11	5459	5521.14	0.918999	-1.01138	down	4797	5958	5903	6223	4882	5566	5753
ENSG00000092964	DPYSL2	dihydropyrimidinase like 2	2965.72	3321.1	0.393841	-1.11967	down	2748	2791	3534	3250	3552	3170	3392
ENSG00000092969	TGFB2	transforming growth factor beta 2	500.678	709.456	0.417423	-1.41668	down	571	122	857	417	1075	275	1046
ENSG00000092978	GPATCH2	G-patch domain containing 2	1397.33	1691.52	0.275895	-1.21059	down	1206	1895	1141	1471	1560	1961	1875
ENSG00000093000	NUP50	nucleoporin 50kDa	6565.47	6910.05	0.567888	-1.05249	down	6238	6809	6996	7256	5926	7550	7385
ENSG00000093009	CDC45	cell division cycle 45	4198.07	6178.23	0.00386156	-1.47157	down	4077	4212	4533	5469	6848	6047	6462
ENSG00000093010	COMT	catechol-O-methyltransferase	3435.95	4373.18	0.0684557	-1.2727	down	3382	3694	3402	3663	4569	4369	5059
ENSG00000093072	ADA2		0.675199	3.44569	0.509358	-5.09989	down	0	2	0	0	12	0	0
ENSG00000093100	AC016026.1		49.3456	64.413	0.764646	-1.30567	down	88	10	54	4	4	254	7
ENSG00000093134	VNN3	vanin 3	0	0	NA	NA	NA	0	0	0	0	0	0	0
ENSG00000093144	ECHDC1	ethylmalonyl-CoA decarboxylase 1	5066.46	5092.19	0.986632	-1.00506	down	5710	6547	3106	3310	6260	7916	2698
ENSG00000093167	LRRFIP2	leucine rich repeat (in FLII) interacting protein 2	2436.54	2903.84	0.164554	-1.19166	down	2561	2418	2459	2604	2914	3379	2819
[truncated: 56,736 more rows]

## Sheet: Dif_gene P<0.05 FDR<0.05 FC>2
gene_id	gene_name	Description	Test_average	Con2_average	P.Value	adj.P.Val	FC	Regulation	Test_1_OE_Count	Test_2_OE_Count	Test_3_OE_Count	Con2_1_NC_Count	Con2_2_NC_Count	Con2_3_NC_Count	Con2_4_NC_Count
ENSG00000265148	TSPOAP1-AS1		6738.51	15.7956	1.59839e-123	1.24834e-120	418.864	up	6622	5628	8398	19	3	18	27
ENSG00000213463	SYNJ2BP	synaptojanin 2 binding protein	418.459	2629.37	2.56246e-30	1.00064e-27	-6.28379	down	334	438	507	2793	1789	3314	2902
ENSG00000184897	H1FX	H1 histone family member X	568.019	0	9.7832e-28	2.54689e-25	3128.56	up	480	650	602	0	0	0	0
ENSG00000272173	U47924.2		591.205	0	1.55769e-26	3.04139e-24	3256.14	up	739	693	363	0	0	0	0
ENSG00000001626	CFTR	cystic fibrosis transmembrane conductance regulator	11.8695	204.171	1.78327e-25	2.78547e-23	-17.2643	down	16	14	6	196	175	210	252
ENSG00000274828	AC068473.5		274.651	0	1.84419e-22	2.40052e-20	1512.63	up	272	320	244	0	0	0	0
ENSG00000144218	AFF3	AF4/FMR2 family member 3	228.879	18.316	5.93005e-22	6.61625e-20	12.4605	up	197	275	225	27	12	20	16
ENSG00000240342	RPS2P5	ribosomal protein S2 pseudogene 5	29971.3	0	1.42062e-16	1.38688e-14	1073741824	up	43339	0	49635	0	0	0	0
ENSG00000172020	GAP43	growth associated protein 43	179.503	14.2563	2.8109e-16	2.43923e-14	12.5955	up	240	154	154	7	14	17	20
ENSG00000104419	NDRG1	N-myc downstream regulated 1	811.978	184.952	4.21351e-16	3.29075e-14	4.38942	up	688	992	792	184	148	252	169
ENSG00000169976	SF3B5	splicing factor 3b subunit 5	7411.89	0	5.58696e-16	3.96674e-14	7.08918e+08	up	0	10870	11760	0	0	0	0
ENSG00000272711	AC019069.1		0	159.389	2.22259e-15	1.44653e-13	-881.122	down	0	0	0	142	180	148	170
ENSG00000153064	BANK1	B-cell scaffold protein with ankyrin repeats 1	23.0371	238.481	9.29156e-14	5.58208e-12	-10.3566	down	29	26	15	247	312	132	258
ENSG00000212724	KRTAP2-3	keratin associated protein 2-3	0	125.877	2.83327e-13	1.58056e-11	-696.79	down	0	0	0	86	99	93	243
ENSG00000284874	AC000093.1		0	211.96	4.70008e-13	2.44718e-11	-1173.19	down	0	0	0	312	18	274	295
ENSG00000248498	ASNSP1	asparagine synthetase pseudogene 1	53.8261	347.925	5.7724e-13	2.81765e-11	-6.4618	down	60	57	47	253	429	446	255
ENSG00000270800	RPS10-NUDT3	RPS10-NUDT3 readthrough	6437.27	62.8381	9.59116e-13	4.40629e-11	102.473	up	6060	8370	5120	139	63	5	45
ENSG00000189343	RPS2P46	ribosomal protein S2 pseudogene 46	0	1342.32	1.50173e-12	6.51582e-11	-6.80663e+07	down	0	0	0	0	0	2515	3303
ENSG00000177732	SOX12	SRY-box 12	0	1286.26	1.70261e-12	6.9986e-11	-6.51082e+07	down	0	0	0	2167	2663	0	0
ENSG00000151892	GFRA1	GDNF family receptor alpha 1	234.11	25.6241	2.05163e-12	8.01163e-11	9.08354	up	187	336	187	34	12	21	40
ENSG00000101938	CHRDL1	chordin-like 1	184.942	38.1058	2.51043e-12	9.33642e-11	4.84439	up	182	215	166	46	30	32	48
ENSG00000141096	DPEP3	dipeptidase 3	206.41	35.7981	2.77895e-12	9.86527e-11	5.76251	up	257	221	150	38	32	28	48
ENSG00000121361	KCNJ8	potassium voltage-gated channel subfamily J member 8	298.846	84.4698	8.04211e-12	2.73082e-10	3.53251	up	336	324	250	94	62	96	94
ENSG00000271122	AC018647.2		0	677.551	9.39219e-12	3.05638e-10	-3.51947e+07	down	0	0	0	0	0	1417	1510
ENSG00000206538	VGLL3	vestigial like family member 3	498.008	1804.94	1.17272e-11	3.66356e-10	-3.62437	down	513	569	434	2264	1852	1201	1966
ENSG00000180440	SERTM1	serine rich and transmembrane domain containing 1	269.199	49.0839	3.72082e-11	1.11768e-09	5.48417	up	348	168	310	64	42	36	58
ENSG00000240376	AC010343.1		0	296.367	7.98413e-11	2.30948e-09	-1.57896e+07	down	0	0	0	0	555	573	0
ENSG00000100614	PPM1A	protein phosphatase, Mg2+/Mn2+ dependent 1A	3857.26	1863.54	8.37148e-11	2.33505e-09	2.06998	up	3901	3521	4376	1806	1729	1749	2292
ENSG00000285238	AC006064.6		0	200.897	2.09845e-10	5.54285e-09	-1.08612e+07	down	0	0	0	0	0	403	466
ENSG00000077264	PAK3	p21 protein (Cdc42/Rac)-activated kinase 3	509.17	146.139	2.12913e-10	5.54285e-09	3.48023	up	556	452	549	128	96	216	161
ENSG00000260924	LINC01311	long intergenic non-protein coding RNA 1311	0	192.476	2.32676e-10	5.86193e-09	-1.04305e+07	down	0	0	0	0	400	0	346
ENSG00000198947	DMD	dystrophin	206.786	39.1659	4.35314e-10	1.06244e-08	5.26877	up	226	189	217	63	26	26	46
ENSG00000130054	FAM155B	family with sequence similarity 155 member B	112.584	11.8889	4.75681e-10	1.12578e-08	9.49214	up	154	123	65	8	12	16	12
ENSG00000124126	PREX1	phosphatidylinositol-3,4,5-trisphosphate-dependent Rac exchange factor 1	814.069	179.914	4.90403e-10	1.12648e-08	4.52079	up	850	927	701	171	136	113	324
ENSG00000204611	ZNF616	zinc finger protein 616	391.99	35.4785	6.46086e-10	1.44169e-08	11.0356	up	507	93	612	37	22	50	37
ENSG00000215808	LINC01139	long intergenic non-protein coding RNA 1139	342.245	871.901	6.66559e-10	1.44606e-08	-2.5481	down	321	370	353	1092	708	725	1036
ENSG00000072133	RPS6KA6	ribosomal protein S6 kinase A6	35.292	198.016	7.38056e-10	1.5579e-08	-5.61209	down	56	22	30	191	130	218	279
ENSG00000204967	PCDHA4	protocadherin alpha 4	0	50.9171	7.72278e-10	1.58724e-08	-282.037	down	0	0	0	60	32	40	79
ENSG00000205336	ADGRG1	adhesion G protein-coupled receptor G1	764.372	235.304	8.28784e-10	1.65969e-08	3.24419	up	749	872	707	276	141	217	341
ENSG00000173482	PTPRM	protein tyrosine phosphatase, receptor type M	18.9979	221.534	9.82101e-10	1.91755e-08	-11.6991	down	16	37	4	172	169	253	317
ENSG00000138756	BMP2K	BMP2 inducible kinase	1903.35	687.627	1.4242e-09	2.71293e-08	2.76682	up	1989	1834	1991	552	469	860	956
ENSG00000113140	SPARC	secreted protein acidic and cysteine rich	266.599	719.944	3.17841e-09	5.91034e-08	-2.70004	down	282	294	236	831	734	731	599
ENSG00000155876	RRAGA	Ras related GTP binding A	0	170.574	3.81807e-09	6.93468e-08	-3.34449e+06	down	0	0	0	0	237	0	457
ENSG00000188848	BEND4	BEN domain containing 4	636.464	204.975	4.51745e-09	8.01848e-08	3.10714	up	788	625	527	228	196	246	156
ENSG00000102934	PLLP	plasmolipin	203.199	1325.77	5.13014e-09	8.90364e-08	-6.52262	down	68	175	383	1449	1365	1427	1087
ENSG00000131620	ANO1	anoctamin 1	388.296	81.0732	5.68523e-09	9.65253e-08	4.8059	up	332	426	427	66	122	52	79
ENSG00000189221	MAOA	monoamine oxidase A	80.6764	9.87113	6.72476e-09	1.11745e-07	8.10976	up	108	74	64	10	6	9	16
ENSG00000226544	RPL7P22	ribosomal protein L7 pseudogene 22	36.4547	0	7.07507e-09	1.15117e-07	200.767	up	38	41	32	0	0	0	0
ENSG00000197779	ZNF81	zinc finger protein 81	55.5358	415.219	7.53421e-09	1.20086e-07	-7.47291	down	65	28	78	598	286	170	662
ENSG00000102271	KLHL4	kelch like family member 4	9.69198	112.514	1.18402e-08	1.84944e-07	-11.5704	down	12	2	16	122	60	180	102
ENSG00000111110	PPM1H	protein phosphatase, Mg2+/Mn2+ dependent 1H	868.322	379.126	1.25148e-08	1.91648e-07	2.28967	up	948	808	897	324	327	377	522
ENSG00000138071	ACTR2	ARP2 actin-related protein 2 homolog (yeast)	34463.3	13244.3	2.08802e-08	3.13604e-07	2.60211	up	36445	32355	36512	11981	10256	20051	11685
ENSG00000077616	NAALAD2	N-acetylated alpha-linked acidic dipeptidase 2	239.768	73.6205	2.64033e-08	3.89075e-07	3.26075	up	258	267	205	84	69	87	57
ENSG00000154237	LRRK1	leucine-rich repeat kinase 1	235.882	48.4393	4.20341e-08	6.07937e-07	4.89496	up	219	265	235	31	73	49	37
ENSG00000256060	TRAPPC2B	trafficking protein particle complex 2B	17.6094	357.767	5.97912e-08	8.49035e-07	-20.3055	down	13	16	25	715	382	299	20
ENSG00000130475	FCHO1	FCH domain only 1	309.115	83.13	6.30886e-08	8.7986e-07	3.7164	up	266	377	298	72	77	57	134
ENSG00000139329	LUM	lumican	58.1295	203.207	7.01218e-08	9.41475e-07	-3.49347	down	80	40	58	226	176	244	178
ENSG00000170485	NPAS2	neuronal PAS domain protein 2	625.384	148.678	7.02672e-08	9.41475e-07	4.20002	up	478	918	500	168	76	140	236
ENSG00000187123	LYPD6	LY6/PLAUR domain containing 6	277.935	112.657	7.11229e-08	9.41475e-07	2.46425	up	286	286	276	114	84	142	121
ENSG00000140563	MCTP2	multiple C2 domains, transmembrane 2	36.4023	127.816	8.03527e-08	1.04592e-06	-3.51254	down	43	36	32	109	111	163	137
ENSG00000136897	MRPL50	mitochondrial ribosomal protein L50	11.3794	3353.93	8.70142e-08	1.11407e-06	-294.637	down	25	1	9	17	4142	4690	4632
ENSG00000170430	MGMT	O-6-methylguanine-DNA methyltransferase	417.545	110.13	9.40073e-08	1.18419e-06	3.8022	up	441	391	444	89	162	77	106
ENSG00000057657	PRDM1	PR domain 1	135.341	406.552	1.16366e-07	1.43534e-06	-3.00159	down	178	104	132	371	478	355	424
ENSG00000136826	KLF4	Kruppel-like factor 4 (gut)	733.684	1579.77	1.1762e-07	1.43534e-06	-2.15272	down	865	631	747	1405	1678	1515	1772
ENSG00000278867	AC090616.6		0	33.176	1.25705e-07	1.51039e-06	-183.369	down	0	0	0	14	42	32	45
ENSG00000122691	TWIST1	twist family bHLH transcription factor 1	60.4274	329.763	1.64838e-07	1.93766e-06	-5.45521	down	40	62	83	385	359	127	462
ENSG00000157851	DPYSL5	dihydropyrimidinase like 5	306.816	116.507	1.66227e-07	1.93766e-06	2.63346	up	366	311	258	104	109	110	151
ENSG00000248596	AC139491.2		26.3572	136.566	2.14376e-07	2.46217e-06	-5.17118	down	24	19	38	84	150	192	122
ENSG00000184588	PDE4B	phosphodiesterase 4B	2039.44	899.295	2.58812e-07	2.92945e-06	2.26733	up	1911	2160	2153	1116	605	1123	840
ENSG00000124406	ATP8A1	ATPase phospholipid transporting 8A1	194.455	49.0436	4.50705e-07	5.02858e-06	3.96573	up	251	198	143	43	41	76	39
ENSG00000113389	NPR3	natriuretic peptide receptor 3	158.1	508.125	4.77134e-07	5.24848e-06	-3.21268	down	174	98	214	407	474	435	758
ENSG00000150893	FREM2	FRAS1 related extracellular matrix protein 2	571.064	143.385	4.93557e-07	5.33789e-06	3.97537	up	596	524	626	172	50	146	235
ENSG00000137962	ARHGAP29	Rho GTPase activating protein 29	1457.21	585.793	4.98932e-07	5.33789e-06	2.48631	up	1364	1809	1258	707	353	666	691
ENSG00000123384	LRP1	LDL receptor related protein 1	1793.36	732.055	5.19555e-07	5.48341e-06	2.44892	up	1618	1567	2310	805	438	940	837
ENSG00000158615	PPP1R15B	protein phosphatase 1 regulatory subunit 15B	75.8085	2048.95	6.69679e-07	6.97359e-06	-27.0278	down	103	55	74	2948	103	2150	3547
ENSG00000100867	DHRS2	dehydrogenase/reductase (SDR family) member 2	95.0641	436.648	7.66405e-07	7.87582e-06	-4.58984	down	130	51	111	303	534	620	277
ENSG00000111780	AL021546.1		0	31.2928	8.05168e-07	8.1667e-06	-172.996	down	0	0	0	19	32	63	11
ENSG00000019549	SNAI2	snail family zinc finger 2	54.2664	276.597	8.23115e-07	8.2417e-06	-5.09029	down	34	26	108	220	263	293	348
ENSG00000250563	KNOP1P5	lysine-rich nucleolar protein 1 pseudogene 5	0	22.3523	8.39928e-07	8.3036e-06	-123.667	down	0	0	0	20	20	24	27
ENSG00000228709	LINC02575		129.212	21.3916	9.36724e-07	9.04336e-06	6.02704	up	120	192	79	11	18	23	36
ENSG00000181924	COA4	cytochrome c oxidase assembly factor 4 homolog	672.202	2893.45	9.37916e-07	9.04336e-06	-4.30449	down	583	954	501	1163	3937	2869	3553
ENSG00000196372	ASB13	ankyrin repeat and SOCS box containing 13	361.23	156.041	1.25819e-06	1.19835e-05	2.31305	up	339	389	374	185	124	127	203
ENSG00000129295	LRRC6	leucine rich repeat containing 6	112.984	291.856	1.2783e-06	1.20284e-05	-2.58061	down	143	83	120	304	308	267	296
ENSG00000102466	FGF14	fibroblast growth factor 14	281.126	102.203	1.53891e-06	1.43082e-05	2.74656	up	354	206	301	117	66	115	123
ENSG00000110852	CLEC2B	C-type lectin domain family 2 member B	182.471	25.8452	1.55758e-06	1.43114e-05	7.04005	up	143	286	123	50	9	31	17
ENSG00000254692	AL136295.1		0.3376	75.3654	1.68484e-06	1.53007e-05	-214.257	down	0	1	0	73	1	66	186
ENSG00000272054	AC007390.2		3.81855	113.113	1.81638e-06	1.63056e-05	-29.3994	down	0	0	12	139	103	34	187
ENSG00000162645	GBP2	guanylate binding protein 2	239.969	49.2597	2.01305e-06	1.78658e-05	4.85852	up	321	232	178	85	17	55	48
ENSG00000168542	COL3A1	collagen type III alpha 1	57.2024	205.328	2.25756e-06	1.98107e-05	-3.59148	down	84	56	34	183	168	287	198
ENSG00000284194	SCO2	SCO2 cytochrome c oxidase assembly protein	0.327115	33.0244	2.37306e-06	2.05929e-05	-93.6455	down	1	0	0	29	40	44	18
ENSG00000149218	ENDOD1	endonuclease domain containing 1	77.5453	722.504	2.63057e-06	2.25767e-05	-9.31799	down	68	95	73	53	831	868	1175
ENSG00000262001	DLGAP1-AS2	DLGAP1 antisense RNA 2	59.6513	585.121	2.78204e-06	2.36171e-05	-9.80472	down	94	30	59	128	1033	892	198
ENSG00000135218	CD36	CD36 molecule	5.00108	71.0209	2.81735e-06	2.36597e-05	-14.2767	down	6	9	0	71	63	118	34
ENSG00000106772	PRUNE2	prune homolog 2 (Drosophila)	2229.74	856.649	3.5857e-06	2.97918e-05	2.60204	up	2273	2306	2224	1182	417	1058	889
ENSG00000129682	FGF13	fibroblast growth factor 13	0	20.9384	3.87624e-06	3.18668e-05	-115.715	down	0	0	0	23	25	10	26
ENSG00000143032	BARHL2	BarH like homeobox 2	195.46	79.65	4.47135e-06	3.63763e-05	2.45861	up	193	178	227	88	78	88	67
ENSG00000114450	GNB4	G protein subunit beta 4	4899.36	1127.74	4.85267e-06	3.90715e-05	4.344	up	6878	1413	6827	1405	617	1167	1486
ENSG00000142875	PRKACB	protein kinase cAMP-activated catalytic subunit beta	719.53	1966.69	5.17404e-06	4.1234e-05	-2.7332	down	819	595	788	1075	1787	2781	2362
ENSG00000171714	ANO5	anoctamin 5	23.1808	99.6882	5.53795e-06	4.36883e-05	-4.30352	down	29	17	25	136	54	81	143
ENSG00000139970	RTN1	reticulon 1	647.154	289.629	5.90834e-06	4.61441e-05	2.2328	up	591	758	622	257	226	274	434
ENSG00000112541	PDE10A	phosphodiesterase 10A	239.283	59.9523	6.74838e-06	5.2183e-05	3.97906	up	149	292	289	62	24	76	89
ENSG00000198542	ITGBL1	integrin subunit beta like 1	405.596	130.418	7.15929e-06	5.48177e-05	3.10805	up	400	450	386	149	80	214	91
ENSG00000229334	AC046143.1		0.636425	70.5477	8.36124e-06	6.33993e-05	-108.914	down	0	0	2	5	94	164	14
ENSG00000130635	COL5A1	collagen type V alpha 1	53.8066	1.4357	9.75982e-06	7.32925e-05	40.2825	up	50	77	36	0	5	0	0
ENSG00000285547	AL133500.1		0	21.7874	1.02391e-05	7.61596e-05	-120.198	down	0	0	0	18	37	22	7
ENSG00000260317	AC009812.4		19.388	0	1.22026e-05	8.91777e-05	106.773	up	21	22	16	0	0	0	0
ENSG00000114251	WNT5A	wingless-type MMTV integration site family member 5A	0	20.3004	1.22177e-05	8.91777e-05	-112.491	down	0	0	0	22	12	8	43
ENSG00000123570	RAB9B	RAB9B, member RAS oncogene family	225.642	65.3933	1.24264e-05	8.98611e-05	3.44117	up	281	250	155	82	29	82	79
ENSG00000018236	CNTN1	contactin 1	1514.5	410.095	1.43001e-05	0.000102462	3.69096	up	1185	2351	1047	490	147	458	626
ENSG00000198879	SFMBT2	Scm-like with four mbt domains 2	173.097	51.8873	1.66596e-05	0.000118283	3.33113	up	180	163	186	70	29	77	37
ENSG00000271553	AC018638.7		0	16.1888	1.72343e-05	0.000121261	-89.5872	down	0	0	0	24	12	16	14
ENSG00000229292	RFPL4AL1	ret finger protein like 4A like 1	214.867	90.8851	1.74795e-05	0.000121888	2.36355	up	258	230	166	85	81	95	109
ENSG00000243978	RTL9		21.8686	0	1.87852e-05	0.000129834	120.467	up	42	9	16	0	0	0	0
ENSG00000169905	TOR1AIP2	torsin 1A interacting protein 2	723.1	1725.67	2.09701e-05	0.000142561	-2.38591	down	899	529	787	1714	2047	1842	1270
ENSG00000146054	TRIM7	tripartite motif containing 7	555.999	1276.04	2.10567e-05	0.000142561	-2.29482	down	780	516	398	1190	1390	1202	1351
ENSG00000260947	AL356489.2		0	38.8256	2.12544e-05	0.000142561	-214.773	down	0	0	0	0	44	57	56
ENSG00000198910	L1CAM	L1 cell adhesion molecule	369.641	75.1804	2.13567e-05	0.000142561	4.90622	up	257	483	385	42	38	52	186
ENSG00000117877	CD3EAP	CD3e molecule associated protein	458.163	1918.69	2.1611e-05	0.000143035	-4.18773	down	438	485	475	450	2207	2113	2993
ENSG00000111424	VDR	vitamin D (1,25- dihydroxyvitamin D3) receptor	1555.71	653.136	2.18129e-05	0.000143159	2.38298	up	1499	1493	1764	440	784	818	564
ENSG00000259804	AC027682.1		18.6887	0	2.28064e-05	0.000148431	102.932	up	27	16	14	0	0	0	0
ENSG00000111981	ULBP1	UL16 binding protein 1	273.718	564.012	2.38478e-05	0.000153927	-2.06083	down	260	261	316	429	466	644	771
ENSG00000233608	TWIST2	twist family bHLH transcription factor 2	115.098	374.81	2.90318e-05	0.000185851	-3.25583	down	106	127	118	540	356	436	171
ENSG00000124429	POF1B	premature ovarian failure, 1B	56.5609	153.692	3.1314e-05	0.000198831	-2.71652	down	66	64	42	178	163	144	132
ENSG00000102359	SRPX2	sushi repeat containing protein, X-linked 2	271.537	101.277	3.80951e-05	0.000239938	2.67985	up	368	263	196	76	90	102	146
ENSG00000104722	NEFM	neurofilament, medium polypeptide	112.4	13.1166	4.52911e-05	0.000282979	8.57662	up	79	230	28	5	14	18	16
ENSG00000128692	EIF2S2P4	eukaryotic translation initiation factor 2 subunit 2 beta pseudogene 4	0	1750.84	4.81047e-05	0.000295902	-9685.63	down	0	0	0	2300	2428	0	2229
ENSG00000143384	MCL1	myeloid cell leukemia 1	18192.6	4154.5	4.81172e-05	0.000295902	4.37886	up	26029	23819	5144	4742	1448	5938	5249
ENSG00000175283	DOLK	dolichol kinase	0	1520.79	5.68103e-05	0.000346631	-8413	down	0	0	0	0	2206	1785	2053
ENSG00000231856	AL162377.1		0	30.5478	6.03815e-05	0.000365566	-169.194	down	0	0	0	42	0	32	57
ENSG00000146151	HMGCLL1	3-hydroxymethyl-3-methylglutaryl-CoA lyase-like 1	37.0515	1.14856	6.4795e-05	0.000389268	34.8879	up	37	23	54	0	4	0	0
ENSG00000169131	ZNF354A	zinc finger protein 354A	1273.64	322.115	6.8268e-05	0.000407002	3.95294	up	1792	1729	326	386	212	294	437
ENSG00000136158	SPRY2	sprouty RTK signaling antagonist 2	475.863	1956.53	6.9621e-05	0.000411924	-4.11136	down	669	422	360	2751	2127	2420	468
ENSG00000107518	ATRNL1	attractin like 1	248.264	116.077	7.20345e-05	0.000421335	2.14145	up	292	230	236	143	116	99	110
ENSG00000170962	PDGFD	platelet derived growth factor D	246.712	97.6905	7.22905e-05	0.000421335	2.52188	up	242	255	256	150	56	104	92
ENSG00000180354	MTURN	maturin, neural progenitor differentiation regulator homolog (Xenopus)	656.741	292.828	7.33796e-05	0.000424515	2.24247	up	843	628	531	220	273	271	431
ENSG00000183346	CABCOCO1		62.1099	12.2903	7.62693e-05	0.000437988	5.05383	up	96	41	53	20	10	8	12
ENSG00000260686	AC008669.1		0	32.2503	8.15099e-05	0.000461422	-178.244	down	0	0	0	0	60	45	19
ENSG00000151136	BTBD11	BTB domain containing 11	165.065	57.2723	8.15317e-05	0.000461422	2.87216	up	164	150	191	67	29	50	93
ENSG00000233871	DLG5-AS1	DLG5 antisense RNA 1	0.636425	24.7083	8.28311e-05	0.000465404	-37.9886	down	0	0	2	13	27	40	19
ENSG00000179388	EGR3	early growth response 3	144.802	52.0425	8.74698e-05	0.000487957	2.77554	up	141	133	169	78	30	44	63
ENSG00000113504	SLC12A7	solute carrier family 12 member 7	682.039	299.243	8.8466e-05	0.000490014	2.2782	up	648	775	655	245	253	231	501
ENSG00000261342	AC006538.1		0	29.7031	9.33955e-05	0.000513675	-164.263	down	0	0	0	30	30	58	0
ENSG00000127124	HIVEP3	human immunodeficiency virus type I enhancer binding protein 3	490.705	140.27	9.82562e-05	0.00053663	3.49382	up	568	364	572	116	76	84	314
ENSG00000187323	DCC	DCC netrin 1 receptor	117.164	31.4341	0.000113088	0.000610296	3.72599	up	80	147	130	56	24	20	28
ENSG00000273154	AL121845.3		143.176	30.9538	0.000113307	0.000610296	4.60716	up	226	125	85	25	10	51	44
ENSG00000166206	GABRB3	gamma-aminobutyric acid type A receptor beta3 subunit	263.61	116.872	0.00012057	0.000644966	2.2552	up	190	297	318	112	95	155	114
ENSG00000215068	AC025171.2		158.686	58.6929	0.000126362	0.000671349	2.70959	up	164	100	224	57	64	54	61
ENSG00000204514	ZNF814	zinc finger protein 814	79.765	250.635	0.000135101	0.000712934	-3.13799	down	88	69	87	205	403	174	196
ENSG00000128165	ADM2	adrenomedullin 2	108.93	254.418	0.000136089	0.000713327	-2.33625	down	138	106	88	200	238	226	374
ENSG00000198626	RYR2	ryanodine receptor 2	27.63	100.341	0.000146975	0.000765248	-3.63001	down	14	40	30	75	127	95	103
ENSG00000267179	AC008770.2		25.3332	0.722108	0.000156491	0.000809402	34.5791	up	28	30	19	3	0	0	0
ENSG00000151322	NPAS3	neuronal PAS domain protein 3	17.8819	0	0.000164445	0.000844945	98.517	up	34	4	17	0	0	0	0
ENSG00000128487	SPECC1	sperm antigen with calponin homology and coiled-coil domains 1	225.375	70.9682	0.000168137	0.000858266	3.16945	up	294	181	214	60	31	126	78
ENSG00000165730	STOX1	storkhead box 1	80.2637	169.843	0.000188758	0.000957271	-2.11529	down	66	72	108	180	143	166	204
ENSG00000236104	ZBTB22	zinc finger and BTB domain containing 22	62.7951	388.064	0.000192879	0.000971862	-6.176	down	77	3	115	434	327	359	463
ENSG00000254004	ZNF260	zinc finger protein 260	5201.04	1406.79	0.000197832	0.000990426	3.69701	up	7794	6541	1393	828	1135	2169	1618
ENSG00000057294	PKP2	plakophilin 2	459.015	193.894	0.000213047	0.00105981	2.36387	up	525	489	384	218	90	231	269
ENSG00000184005	ST6GALNAC3	ST6 (alpha-N-acetyl-neuraminyl-2,3-beta-galactosyl-1,3)-N-acetylgalactosaminide alpha-2,6-sialyltransferase 3	424.947	209.837	0.00021475	0.00106152	2.02317	up	413	523	356	270	140	220	232
ENSG00000232386	AC015712.1		14.6025	0	0.000241724	0.00118734	80.4606	up	10	10	25	0	0	0	0
ENSG00000149050	ZNF214	zinc finger protein 214	38.7924	220.248	0.000253324	0.00123654	-5.67029	down	15	8	98	189	173	282	257
ENSG00000255150	EID3	EP300 interacting inhibitor of differentiation 3	0	325.856	0.000274824	0.00133315	-1802.74	down	0	0	0	562	0	388	436
ENSG00000135766	EGLN1	egl-9 family hypoxia-inducible factor 1	2787.59	1181.32	0.00027682	0.00133455	2.35983	up	1494	3666	3335	1185	1221	860	1515
ENSG00000267058	AC006213.2		159.661	51.2445	0.000281319	0.00134792	3.11955	up	135	180	172	40	49	88	29
ENSG00000279800	BCLAF1P2	BCL2 associated transcription factor 1 pseudogene 2	0	322.933	0.000284772	0.00135614	-1786.57	down	0	0	0	425	0	585	360
ENSG00000274605	AL355338.1		21.4837	0	0.000289218	0.00136481	118.269	up	8	54	2	0	0	0	0
ENSG00000169967	MAP3K2	mitogen-activated protein kinase kinase kinase 2	11545.1	2999.43	0.000290304	0.00136481	3.84895	up	11225	10982	13091	2074	860	7494	2057
ENSG00000221843	C2orf16	chromosome 2 open reading frame 16	1.31004	42.7538	0.000291835	0.00136481	-32.6755	down	2	1	1	2	3	85	94
ENSG00000006042	TMEM98	transmembrane protein 98	53.7702	13.5618	0.000295552	0.00137397	3.99029	up	55	40	70	16	17	8	13
ENSG00000242299	AC073861.1		0	782.689	0.000298022	0.00137725	-4329.89	down	0	0	0	1652	105	0	1582
ENSG00000148841	ITPRIP	inositol 1,4,5-trisphosphate receptor interacting protein	19.5671	166.592	0.000319857	0.00146162	-8.50303	down	11	3	47	276	63	43	320
ENSG00000144227	NXPH2	neurexophilin 2	0	28.1664	0.000321376	0.00146162	-155.989	down	0	0	0	0	4	37	81
ENSG00000174521	TTC9B	tetratricopeptide repeat domain 9B	16.7626	0	0.000321894	0.00146162	92.3183	up	36	11	4	0	0	0	0
ENSG00000168528	SERINC2	serine incorporator 2	250.382	547.807	0.000335093	0.00151276	-2.18793	down	226	189	354	496	416	475	871
ENSG00000224543	SNRPGP15	small nuclear ribonucleoprotein polypeptide G pseudogene 15	0	275.102	0.000344036	0.00154421	-1521.96	down	0	0	0	523	0	306	339
ENSG00000134668	SPOCD1	SPOC domain containing 1	239.128	78.8798	0.000354994	0.00158429	3.02621	up	393	172	165	103	38	83	104
ENSG00000183665	TRMT12	tRNA methyltransferase 12 homolog (S. cerevisiae)	0	674.287	0.000359208	0.00159398	-3730.11	down	0	0	0	213	1833	0	431
ENSG00000174607	UGT8	UDP glycosyltransferase 8	2381.96	904.346	0.000385106	0.00169925	2.63335	up	2950	3150	1111	1032	468	1123	1128
ENSG00000187187	ZNF546	zinc finger protein 546	102.687	390.287	0.000390266	0.00171235	-3.79798	down	115	90	109	385	732	163	216
ENSG00000164879	CA3	carbonic anhydrase III	43.0234	108.799	0.000394777	0.00172246	-2.52842	down	37	52	42	90	106	148	95
ENSG00000083828	ZNF586	zinc finger protein 586	244.023	55.7049	0.000398264	0.00172802	4.38264	up	204	462	67	50	55	80	39
ENSG00000111348	ARHGDIB	Rho GDP dissociation inhibitor (GDI) beta	82.1081	20.9609	0.000404026	0.00174334	3.89449	up	91	90	69	12	9	31	36
ENSG00000159753	CARMIL2		139.978	284.166	0.000407464	0.00174506	-2.02974	down	154	108	167	213	244	332	372
ENSG00000270175	AC023509.4		0	22.8909	0.000408893	0.00174506	-126.524	down	0	0	0	46	32	11	0
ENSG00000233087	RAB6D		0	22.3903	0.00042953	0.00182317	-123.983	down	0	0	0	0	12	22	61
ENSG00000137449	CPEB2	cytoplasmic polyadenylation element binding protein 2	520.888	1127.06	0.0004391	0.00185288	-2.16316	down	744	330	522	1126	1309	902	1179
ENSG00000215146	BX322639.1		18.4197	153.684	0.000441276	0.00185288	-8.34855	down	26	19	11	372	28	214	22
ENSG00000186615	KTN1-AS1	KTN1 antisense RNA 1	250.546	89.2572	0.000450192	0.00188021	2.80573	up	259	248	258	39	83	88	156
ENSG00000162377	COA7	cytochrome c oxidase assembly factor 7 (putative)	228.35	1103.99	0.000458436	0.00190446	-4.83473	down	237	295	161	332	1646	260	2181
ENSG00000169021	UQCRFS1	ubiquinol-cytochrome c reductase, Rieske iron-sulfur polypeptide 1	12234	4696.71	0.000467138	0.00193034	2.60484	up	4508	16280	16540	4664	4942	4532	4776
ENSG00000185869	ZNF829	zinc finger protein 829	1192.34	364.297	0.000488841	0.00200939	3.27338	up	417	2221	962	351	368	475	270
ENSG00000145703	IQGAP2	IQ motif containing GTPase activating protein 2	203.317	92.8337	0.000494375	0.0020215	2.18558	up	260	175	186	109	56	94	125
ENSG00000086991	NOX4	NADPH oxidase 4	19.5003	0.574281	0.000550701	0.00224009	38.8408	up	24	10	26	0	2	0	0
ENSG00000197162	ZNF785	zinc finger protein 785	160.274	61.0339	0.000561028	0.00225547	2.62364	up	179	175	134	33	50	86	81
ENSG00000198846	TOX	thymocyte selection associated high mobility group box	40.5916	120.374	0.000562598	0.00225547	-2.95843	down	48	20	57	109	150	116	104
ENSG00000151150	ANK3	ankyrin 3, node of Ranvier (ankyrin G)	524.743	209.645	0.000563146	0.00225547	2.5	up	696	436	471	227	83	254	314
ENSG00000255200	PGAM1P8	phosphoglycerate mutase 1 pseudogene 8	0	19.2047	0.000570747	0.00227425	-106.237	down	0	0	0	0	22	22	34
ENSG00000139278	GLIPR1	GLI pathogenesis related 1	3414.29	1411.24	0.000575244	0.00228054	2.41922	up	1763	5749	2818	1414	1105	1614	1639
ENSG00000196793	ZNF239	zinc finger protein 239	91.4509	375.955	0.000582548	0.00229783	-4.10926	down	42	102	136	220	507	621	129
ENSG00000171222	SCAND1	SCAN domain containing 1	912.296	1995.72	0.000589334	0.00230481	-2.18717	down	1006	883	896	2037	2727	1855	1243
ENSG00000171295	ZNF440	zinc finger protein 440	140.055	43.5028	0.000590221	0.00230481	3.21179	up	80	228	116	52	23	56	49
ENSG00000169446	MMGT1	membrane magnesium transporter 1	619.036	274.083	0.000606451	0.00235641	2.25896	up	642	663	582	445	229	261	173
ENSG00000167280	ENGASE	endo-beta-N-acetylglucosaminidase	737.318	344.926	0.000630625	0.00242659	2.13619	up	657	996	585	325	238	307	557
ENSG00000229855	AC008568.1		0.636425	16.7553	0.000630727	0.00242659	-25.8332	down	0	0	2	22	12	11	24
ENSG00000263843	AC022211.2		0	148.96	0.000655394	0.00250913	-824.138	down	0	0	0	141	0	254	242
ENSG00000229932	YWHAZP3	tyrosine 3-monooxygenase/tryptophan 5-monooxygenase activation protein zeta pseudogene 3	0	133.382	0.000683288	0.00260316	-737.959	down	0	0	0	179	0	190	200
ENSG00000164171	ITGA2	integrin subunit alpha 2	2023.37	766.857	0.000725969	0.00273776	2.63783	up	1188	2270	2729	484	412	907	1405
ENSG00000233966	UBE2SP1	ubiquitin conjugating enzyme E2 S pseudogene 1	25.486	0	0.000726401	0.00273776	140.404	up	39	0	40	0	0	0	0
ENSG00000238266	LINC00707	long intergenic non-protein coding RNA 707	196.302	34.5285	0.000729134	0.00273776	5.67415	up	222	323	46	31	9	78	26
ENSG00000273840	AF254983.1		0	18.2106	0.000735352	0.00274789	-100.667	down	0	0	0	26	26	0	20
ENSG00000185950	IRS2	insulin receptor substrate 2	110.332	39.8898	0.000748075	0.00278213	2.75987	up	102	162	70	44	28	42	50
ENSG00000179967	PPP1R14BP3	protein phosphatase 1 regulatory inhibitor subunit 14B pseudogene 3	818.876	0	0.000827787	0.00306399	4509.73	up	1237	1227	0	0	0	0	0
ENSG00000276728	AC142472.1		0	108.624	0.000904853	0.00332064	-600.988	down	0	0	0	182	0	166	112
ENSG00000103034	NDRG4	NDRG family member 4	225.278	80.5282	0.000905629	0.00332064	2.79267	up	143	311	231	59	54	69	153
ENSG00000120833	SOCS2	suppressor of cytokine signaling 2	272.838	131.924	0.0009319	0.003401	2.06968	up	293	184	361	164	125	108	137
ENSG00000102401	ARMCX3	armadillo repeat containing, X-linked 3	1663.21	806.091	0.000943154	0.00342606	2.06387	up	2117	911	2084	825	890	758	761
ENSG00000138772	ANXA3	annexin A3	59.7671	10.0464	0.000968959	0.0035035	5.94907	up	60	68	54	4	12	2	23
ENSG00000270885	RASL10B	RAS like family 10 member B	0	10.8386	0.000977345	0.00350974	-59.858	down	0	0	0	4	17	4	18
ENSG00000130312	MRPL34	mitochondrial ribosomal protein L34	2227.92	794.161	0.000979671	0.00350974	2.80551	up	715	3814	2220	747	820	790	847
ENSG00000271741	AC114490.2		297.945	107.968	0.00100332	0.00357806	2.75963	up	431	119	367	112	83	150	95
ENSG00000150275	PCDH15	protocadherin-related 15	48.0616	175.472	0.00102011	0.00362139	-3.64716	down	51	10	88	151	146	202	218
ENSG00000179674	ARL14	ADP ribosylation factor like GTPase 14	699.565	0	0.00103534	0.00365883	3852.67	up	896	1204	0	0	0	0	0
ENSG00000067141	NEO1	neogenin 1	383.916	176.245	0.00104656	0.00366885	2.17604	up	360	417	394	245	87	234	162
ENSG00000181722	ZBTB20	zinc finger and BTB domain containing 20	207.761	33.4546	0.00104757	0.00366885	6.20207	up	521	71	42	33	13	62	31
ENSG00000152932	RAB3C	RAB3C, member RAS oncogene family	41.2073	9.84943	0.00107221	0.00373839	4.18297	up	54	49	22	12	8	12	8
ENSG00000168612	ZSWIM1	zinc finger SWIM-type containing 1	91.9945	440.01	0.00108504	0.00376629	-4.78464	down	90	108	82	75	125	865	799
ENSG00000228526	MIR34AHG	MIR34A host gene	0	98.8904	0.00109382	0.00377997	-547.093	down	0	0	0	0	100	134	170
ENSG00000274776	AC090241.3		0	10.3646	0.00109978	0.00378381	-57.4972	down	0	0	0	4	4	12	24
ENSG00000102048	ASB9	ankyrin repeat and SOCS box containing 9	25.3002	1.14856	0.00118926	0.00407375	23.5747	up	33	26	18	0	4	0	0
ENSG00000184232	OAF	out at first homolog	120.562	250.108	0.00122575	0.0041804	-2.07284	down	156	74	140	207	252	277	275
ENSG00000137558	PI15	peptidase inhibitor 15	345.754	95.718	0.00123263	0.00418558	3.60543	up	457	308	290	59	21	129	199
ENSG00000232531	AC027612.3		0	76.2356	0.00124235	0.00420032	-421.822	down	0	0	0	84	0	117	125
ENSG00000248406	AC008758.3		22.8645	0	0.00125507	0.00422505	125.915	up	41	28	0	0	0	0	0
ENSG00000279312	AL136164.4		589.032	0	0.00131636	0.0044032	3243.97	up	896	0	930	0	0	0	0
ENSG00000028277	POU2F2	POU class 2 homeobox 2	258.708	126.191	0.00131927	0.0044032	2.04821	up	172	315	302	129	88	159	142
ENSG00000146670	CDCA5	cell division cycle associated 5	2910.8	6193.66	0.0013472	0.00447729	-2.12783	down	4960	2045	1879	5905	5227	6940	7186
ENSG00000285410	GABPB1-IT1		0	183.928	0.00135672	0.00448983	-1017.49	down	0	0	0	0	324	33	370
ENSG00000125731	SH2D3A	SH2 domain containing 3A	51.3439	117.412	0.00139154	0.00455275	-2.28556	down	41	69	46	111	134	118	107
ENSG00000149150	SLC43A1	solute carrier family 43 member 1	38.9118	98.0466	0.00139537	0.00455275	-2.52045	down	52	30	37	65	81	116	140
ENSG00000151692	RNF144A	ring finger protein 144A	0	15.4595	0.00139577	0.00455275	-85.4855	down	0	0	0	18	20	0	24
ENSG00000204524	ZNF805	zinc finger protein 805	13.0994	74.9452	0.00139905	0.00455275	-5.72004	down	9	15	16	8	84	106	105
ENSG00000101974	ATP11C	ATPase phospholipid transporting 11C	0	19.0666	0.00140754	0.00456135	-105.591	down	0	0	0	52	0	3	26
ENSG00000073282	TP63	tumor protein p63	1.27285	21.1617	0.00143977	0.00464653	-16.4037	down	0	0	4	14	16	43	13
ENSG00000132561	MATN2	matrilin 2	308.587	102.517	0.00145529	0.00467729	3.00709	up	263	384	292	182	37	142	63
ENSG00000164530	PI16	peptidase inhibitor 16	31.9175	3.2864	0.00150251	0.00480926	9.57012	up	44	34	19	8	0	1	5
ENSG00000170949	ZNF160	zinc finger protein 160	196.863	454.933	0.00153564	0.00489524	-2.3094	down	171	162	271	293	566	609	340
ENSG00000121753	ADGRB2	adhesion G protein-coupled receptor B2	219.206	84.0205	0.00160148	0.00504168	2.60438	up	194	237	238	97	52	44	157
ENSG00000120675	DNAJC15	DnaJ heat shock protein family (Hsp40) member C15	274.823	116.131	0.00160388	0.00504168	2.3688	up	387	194	260	102	118	170	76
ENSG00000176945	MUC20	mucin 20, cell surface associated	31.2271	2.33675	0.00160793	0.00504168	13.1377	up	4	66	24	3	0	3	4
ENSG00000185664	PMEL	premelanosome protein	127.243	61.3104	0.00160997	0.00504168	2.08189	up	128	136	124	57	74	52	62
ENSG00000101680	LAMA1	laminin subunit alpha 1	2.94403	42.4512	0.00161386	0.00504168	-14.425	down	9	0	0	24	12	93	49
ENSG00000132357	CARD6	caspase recruitment domain family member 6	10.8074	0	0.00165289	0.00513781	59.5274	up	17	8	8	0	0	0	0
ENSG00000196154	S100A4	S100 calcium binding protein A4	472.194	1154.07	0.00165778	0.00513781	-2.4433	down	374	401	674	1338	1698	675	816
ENSG00000269994	AL513318.2		38.3589	3.06366	0.00167167	0.00515085	12.3744	up	20	49	48	9	0	0	4
ENSG00000260238	PMF1-BGLAP	PMF1-BGLAP readthrough	138.635	316.121	0.00167518	0.00515085	-2.28079	down	143	93	190	377	184	245	508
ENSG00000151338	MIPOL1	mirror-image polydactyly 1	689.613	316.751	0.00169385	0.00518783	2.17561	up	875	569	664	463	136	351	367
ENSG00000255389	Z97989.1		0	67.8423	0.00170057	0.00518806	-375.288	down	0	0	0	0	106	72	90
ENSG00000155974	GRIP1	glutamate receptor interacting protein 1	429.94	176.02	0.00178847	0.00541548	2.43949	up	412	502	395	271	61	179	225
ENSG00000100290	BIK	BCL2-interacting killer	81.9026	181.796	0.00178898	0.00541548	-2.21855	down	71	105	73	180	203	219	124
ENSG00000120251	GRIA2	glutamate ionotropic receptor AMPA type subunit 2	89.7072	22.5856	0.00183374	0.00551575	3.95252	up	82	125	65	30	4	36	25
ENSG00000223638	RFPL4A	ret finger protein like 4A	252.967	118.283	0.0018418	0.00551575	2.14289	up	336	239	196	103	153	105	109
ENSG00000198736	MSRB1	methionine sulfoxide reductase B1	846.116	414.414	0.00184329	0.00551575	2.04092	up	906	798	881	325	324	302	762
ENSG00000171016	PYGO1	pygopus family PHD finger 1	245.929	46.9919	0.00185416	0.00552709	5.23704	up	430	276	38	81	53	11	43
ENSG00000268223	ARL14EPL	ADP ribosylation factor like GTPase 14 effector protein like	15.1444	47.7656	0.00186212	0.00552973	-3.15631	down	9	22	15	60	44	49	40
ENSG00000234869	AL021392.1		0	8.80709	0.00188464	0.0055754	-48.8395	down	0	0	0	12	4	4	17
ENSG00000198841	KTI12	KTI12 chromatin associated homolog	447.967	0	0.00191203	0.00562	2467.08	up	550	794	0	0	0	0	0
ENSG00000247134	AC090204.1		167.641	83.4254	0.00191983	0.00562	2.00759	up	224	124	165	99	60	89	94
ENSG00000178665	ZNF713	zinc finger protein 713	59.613	127.665	0.00192131	0.00562	-2.14237	down	71	55	56	170	91	155	105
ENSG00000133107	TRPC4	transient receptor potential cation channel subfamily C member 4	80.8237	163.117	0.00196681	0.00570912	-2.01698	down	81	94	71	122	183	182	168
ENSG00000166689	PLEKHA7	pleckstrin homology domain containing A7	74.5059	30.5334	0.00197075	0.00570912	2.44042	up	57	91	79	40	26	29	29
ENSG00000223658	C1GALT1C1L	C1GALT1-specific chaperone 1 like	0	59.6353	0.00197655	0.00570912	-329.91	down	0	0	0	0	76	54	111
ENSG00000155760	FZD7	frizzled class receptor 7	0	59.9345	0.00198277	0.00570912	-331.594	down	0	0	0	0	52	70	126
ENSG00000164078	MST1R	macrophage stimulating 1 receptor	25.6054	65.0393	0.00199549	0.00570912	-2.54294	down	25	29	24	46	53	87	80
ENSG00000197410	DCHS2	dachsous cadherin-related 2	94.1868	43.4109	0.00199563	0.00570912	2.16582	up	110	97	80	37	34	50	57
ENSG00000231086	TSSK1A	testis specific serine kinase 1A, pseudogene	0	8.64823	0.00204063	0.00581653	-47.9307	down	0	0	0	16	4	4	12
ENSG00000278897	AC020951.1		20.2895	0	0.00206061	0.00585213	111.727	up	29	32	0	0	0	0	0
ENSG00000275481	AC025031.4		0	61.5102	0.00207765	0.00587915	-340.293	down	0	0	0	132	52	0	66
ENSG00000262560	AC018512.1		11.1314	0	0.00209932	0.00591901	61.3127	up	22	6	6	0	0	0	0
ENSG00000162999	DUSP19	dual specificity phosphatase 19	33.5588	183.364	0.0021453	0.0059859	-5.45701	down	13	18	73	49	276	327	63
ENSG00000130590	SAMD10	sterile alpha motif domain containing 10	111.64	234.743	0.0021528	0.0059859	-2.1052	down	126	120	94	254	138	201	383
ENSG00000230393	AC092667.1		10.8468	0	0.00215341	0.0059859	59.7346	up	4	16	13	0	0	0	0
ENSG00000256566	AL049650.1		3.50034	44.9373	0.0021537	0.0059859	-12.7654	down	0	0	11	25	18	98	46
ENSG00000281691	RBM5-AS1	RBM5 antisense RNA 1	19.9428	0	0.00219298	0.00607346	109.874	up	24	0	38	0	0	0	0
ENSG00000283217	AC068205.1		10.4133	0	0.002233	0.00616244	57.372	up	15	5	12	0	0	0	0
ENSG00000237978	KCNMB2-AS1	KCNMB2 antisense RNA 1	92.8863	39.991	0.00224506	0.00617391	2.32443	up	106	81	97	53	33	48	28
ENSG00000134970	TMED7	transmembrane p24 trafficking protein 7	4847.46	2094.5	0.00226136	0.00619691	2.31423	up	3060	3312	8574	2637	1055	2655	2327
ENSG00000158683	PKD1L1	polycystin 1 like 1, transient receptor potential channel interacting	0	8.6312	0.00229924	0.00627869	-47.6314	down	0	0	0	4	14	4	12
ENSG00000103044	HAS3	hyaluronan synthase 3	56.4012	123.226	0.00231108	0.00628903	-2.18613	down	35	70	67	132	102	108	162
ENSG00000270823	AC007938.2		30.2228	4.69147	0.00233854	0.00634167	6.34884	up	28	36	28	8	0	5	7
ENSG00000141026	MED9	mediator complex subunit 9	178.243	749.163	0.00237368	0.00639329	-4.20399	down	283	217	39	1250	199	1285	374
ENSG00000203883	SOX18	SRY-box 18	17.7137	58.3682	0.00237896	0.00639329	-3.28612	down	16	20	18	52	92	40	44
ENSG00000274964	AC026356.1		19.5829	0	0.00238817	0.00639329	107.839	up	32	27	0	0	0	0	0
ENSG00000131931	THAP1	THAP domain containing, apoptosis associated protein 1	1400.66	553.445	0.00239032	0.00639329	2.52978	up	1550	1285	1445	462	277	331	1264
ENSG00000128872	TMOD2	tropomodulin 2	404.334	190.876	0.00245392	0.0065196	2.11688	up	635	277	324	232	122	194	239
ENSG00000213261	EEF1B2P6	eukaryotic translation elongation factor 1 beta 2 pseudogene 6	19.589	0	0.00245424	0.0065196	107.928	up	20	0	41	0	0	0	0
ENSG00000172232	AZU1	azurocidin 1	9.83659	0	0.00250509	0.00663213	54.1768	up	13	9	8	0	0	0	0
ENSG00000265787	CYP4F35P	cytochrome P450 family 4 subfamily F member 35, pseudogene	3.7136	52.6648	0.00256198	0.00675981	-14.2582	down	0	11	0	21	73	12	106
ENSG00000142039	CCDC97	coiled-coil domain containing 97	1574.62	3435.16	0.00257462	0.00676971	-2.18166	down	1534	1484	1797	4489	1553	5642	2495
ENSG00000113657	DPYSL3	dihydropyrimidinase like 3	15276.6	7374.73	0.00258673	0.00676971	2.07157	up	13881	12151	20847	8409	9071	7744	3987
ENSG00000012124	CD22	CD22 molecule	37.6719	3.10478	0.00259173	0.00676971	12.0578	up	37	55	22	0	3	0	10
ENSG00000164588	HCN1	hyperpolarization activated cyclic nucleotide gated potassium channel 1	4.79099	35.7066	0.00264817	0.00689406	-7.40715	down	2	0	13	45	29	42	29
ENSG00000124613	ZNF391	zinc finger protein 391	469.574	126.232	0.00272718	0.00707617	3.72059	up	582	236	627	53	102	308	47
ENSG00000232759	AC002480.1		24.6927	75.6227	0.00280651	0.00724386	-3.0604	down	21	33	21	104	96	40	60
ENSG00000198753	PLXNB3	plexin B3	38.473	9.12256	0.00281036	0.00724386	4.25074	up	35	48	34	3	14	8	11
ENSG00000112365	ZBTB24	zinc finger and BTB domain containing 24	922.959	380.877	0.00285604	0.00733738	2.42224	up	380	1228	1207	388	197	461	538
ENSG00000261409	AL035425.3		10.6062	0	0.00288946	0.00738852	58.3907	up	4	20	8	0	0	0	0
ENSG00000225783	MIAT	myocardial infarction associated transcript (non-protein coding)	0	14.0448	0.00289486	0.00738852	-77.7659	down	0	0	0	0	11	8	40
ENSG00000137473	TTC29	tetratricopeptide repeat domain 29	10.1716	0	0.00290649	0.00739403	56.02	up	4	14	13	0	0	0	0
ENSG00000050628	PTGER3	prostaglandin E receptor 3	56.4849	22.1902	0.00300251	0.00760777	2.53975	up	64	61	47	18	17	28	28
ENSG00000076351	SLC46A1	solute carrier family 46 member 1	220.401	76.4097	0.00300999	0.00760777	2.88181	up	186	171	320	34	44	149	89
ENSG00000256779	AP002383.3		81.3742	25.9112	0.00303226	0.00763935	3.13628	up	57	117	73	49	16	22	19
ENSG00000182118	FAM89A	family with sequence similarity 89 member A	8.75662	65.8999	0.00308061	0.0077362	-7.55204	down	2	24	0	66	70	66	63
ENSG00000260708	AL118516.1		306.028	0	0.00315633	0.00790094	1685.41	up	490	0	458	0	0	0	0
ENSG00000267640	AC016582.3		0	8.3609	0.00324062	0.00808602	-46.2641	down	0	0	0	13	5	14	2
ENSG00000115457	IGFBP2	insulin like growth factor binding protein 2	28.0983	108.61	0.00326606	0.00810144	-3.85911	down	16	14	57	72	135	47	184
ENSG00000203546	AL139353.1		4.27247	57.1152	0.00326755	0.00810144	-13.3845	down	0	7	6	3	9	165	64
ENSG00000154734	ADAMTS1	ADAM metallopeptidase with thrombospondin type 1 motif 1	55.9486	5.47269	0.00331222	0.00818622	10.3173	up	60	68	42	12	9	0	0
ENSG00000101144	BMP7	bone morphogenetic protein 7	67.7823	15.0256	0.00335527	0.00825596	4.53436	up	68	51	89	29	20	4	6
ENSG00000162624	LHX8	LIM homeobox 8	9.52728	0	0.00336158	0.00825596	52.4688	up	14	9	6	0	0	0	0
ENSG00000150051	MKX	mohawk homeobox	135.225	64.2191	0.00338262	0.00828158	2.11147	up	169	135	108	58	77	68	53
ENSG00000080007	DDX43	DEAD-box helicase 43	176.421	69.0426	0.00339703	0.00829088	2.55949	up	260	150	128	88	76	77	34
ENSG00000241081	RPL22P2	ribosomal protein L22 pseudogene 2	0.675199	12.5087	0.00348202	0.00845669	-18.9225	down	0	2	0	10	8	12	22
ENSG00000227678	AL355581.1		14.4902	58.5428	0.00348662	0.00845669	-4.03338	down	7	22	15	42	105	38	41
ENSG00000196597	ZNF782	zinc finger protein 782	155.81	384.313	0.0035353	0.00854819	-2.46582	down	125	68	289	458	270	336	518
ENSG00000273287	AL008718.2		9.95608	0	0.00356812	0.00857758	54.8081	up	9	17	4	0	0	0	0
ENSG00000121060	TRIM25	tripartite motif containing 25	3648.04	1318.1	0.00357168	0.00857758	2.76738	up	4553	5380	1076	1101	647	2144	1581
ENSG00000270074	AC087203.3		0	7.01812	0.0035804	0.00857758	-38.7595	down	0	0	0	8	8	7	5
ENSG00000127334	DYRK2	dual specificity tyrosine phosphorylation regulated kinase 2	2597.45	950.322	0.00359472	0.00858555	2.73282	up	2491	2855	2573	426	662	528	2369
ENSG00000249685	AC079921.2		9.81562	34.0811	0.00370505	0.00882209	-3.47214	down	15	7	8	48	28	24	39
ENSG00000226380	AC016831.1		654.055	181.141	0.00374736	0.00887044	3.60963	up	912	507	580	158	60	473	57
ENSG00000262209	PCDHGB3	protocadherin gamma subfamily B, 3	0	12.1668	0.00375869	0.00887044	-67.3289	down	0	0	0	12	12	0	26
ENSG00000224888	AC138028.2		98.6483	33.3306	0.00375943	0.00887044	2.95594	up	122	59	122	42	17	57	21
ENSG00000261857	MIA	melanoma inhibitory activity	129.388	43.9568	0.00386631	0.0090831	2.93396	up	131	114	151	71	14	28	72
ENSG00000138759	FRAS1	Fraser extracellular matrix complex subunit 1	103.688	25.4611	0.00387282	0.0090831	4.05851	up	182	78	56	50	5	22	30
ENSG00000271009	AC116667.1		17.5131	0	0.003917	0.00912915	96.4753	up	0	17	37	0	0	0	0
ENSG00000170379	TCAF2	TRPM8 channel associated factor 2	80.401	34.5792	0.00392176	0.00912915	2.31788	up	64	80	102	41	19	43	40
ENSG00000231298	MANCR		84.3167	34.0957	0.00392752	0.00912915	2.4753	up	125	57	76	45	30	35	28
ENSG00000251281	AC034223.2		22.8254	57.7263	0.00402205	0.00932114	-2.52821	down	27	16	27	72	40	74	50
ENSG00000068366	ACSL4	acyl-CoA synthetase long-chain family member 4	9046.57	4419.3	0.00405204	0.00936285	2.04695	up	10881	7188	9618	6877	1763	5109	4619
ENSG00000225259	ST13P6	suppression of tumorigenicity 13 (colon carcinoma) (Hsp70 interacting protein) pseudogene 6	250.102	0	0.0040808	0.00940148	1377.4	up	392	361	0	0	0	0	0
ENSG00000266904	LINC00663	long intergenic non-protein coding RNA 663	116.933	56.5186	0.0041049	0.00942919	2.06659	up	106	156	93	48	47	65	71
ENSG00000214827	MTCP1	mature T-cell proliferation 1	287.811	130.748	0.00414955	0.00950381	2.1977	up	297	380	196	126	75	116	228
ENSG00000278965	AC122713.2		0	7.1955	0.00429644	0.00981145	-39.7701	down	0	0	0	4	9	4	12
ENSG00000151790	TDO2	tryptophan 2,3-dioxygenase	17.5474	59.1922	0.00439473	0.0100067	-3.37546	down	20	26	7	46	68	83	39
ENSG00000205927	OLIG2	oligodendrocyte lineage transcription factor 2	5.57777	26.3278	0.00443024	0.0100582	-4.73493	down	8	5	4	21	10	46	33
ENSG00000227906	SNAP25-AS1	SNAP25 antisense RNA 1	7.27941	30.6823	0.00448999	0.0101643	-4.23032	down	3	13	6	28	26	22	50
ENSG00000227518	AL928970.1		17.1679	0.224336	0.0047332	0.0106832	57.3675	up	34	0	19	0	0	0	1
ENSG00000169116	PARM1	prostate androgen-regulated mucin-like protein 1	104.082	34.2912	0.00475579	0.0106832	3.02559	up	143	67	109	23	20	24	77
ENSG00000273189	AC010619.2		149.177	1.20191	0.00476023	0.0106832	123.579	up	243	0	219	4	0	1	0
ENSG00000178150	ZNF114	zinc finger protein 114	83.1818	187.162	0.00494037	0.0110038	-2.25152	down	63	109	81	141	127	326	173
ENSG00000167992	VWCE	von Willebrand factor C and EGF domains	22.7222	1.82423	0.00494304	0.0110038	12.7038	up	35	7	28	4	3	0	0
ENSG00000255508	AP002990.1		2665.31	21495.5	0.00494537	0.0110038	-8.06485	down	967	621	6723	17574	38314	21168	5361
ENSG00000166896	ATP23	ATP23 metallopeptidase and ATP synthase assembly factor homolog (S. cerevisiae)	408.434	831.981	0.00496007	0.0110051	-2.03659	down	438	382	428	931	855	1145	395
ENSG00000197872	FAM49A	family with sequence similarity 49 member A	1.63557	19.808	0.0050126	0.0110659	-12.1225	down	5	0	0	11	9	30	33
ENSG00000283235	AC139493.2		3.66117	25.158	0.00501579	0.0110659	-6.90355	down	5	6	0	19	20	48	15
ENSG00000144959	NCEH1	neutral cholesterol ester hydrolase 1	4681.75	1574.69	0.00504366	0.0110784	2.97279	up	4608	5724	3903	628	823	853	4383
ENSG00000196743	GM2A	GM2 ganglioside activator	780.442	290.553	0.005052	0.0110784	2.68577	up	362	1616	366	278	253	320	332
ENSG00000186868	MAPT	microtubule associated protein tau	272.053	117.929	0.00506399	0.0110784	2.30469	up	197	401	227	200	68	92	126
ENSG00000230666	CEACAM22P	carcinoembryonic antigen related cell adhesion molecule 22, pseudogene	0.96354	11.871	0.0051031	0.0111328	-12.1752	down	1	0	2	6	12	17	13
ENSG00000265194	AL359922.2		16.2044	0	0.00517116	0.0112367	89.2687	up	33	0	17	0	0	0	0
ENSG00000264364	DYNLL2	dynein light chain LC8-type 2	2245.5	793.577	0.00518227	0.0112367	2.82973	up	920	917	5138	734	790	619	1079
ENSG00000124942	AHNAK	AHNAK nucleoprotein	2753.89	979.511	0.00519392	0.0112367	2.811	up	2000	2746	3685	1317	152	1438	1226
ENSG00000166106	ADAMTS15	ADAM metallopeptidase with thrombospondin type 1 motif 15	22.469	74.6616	0.00521121	0.011243	-3.31317	down	14	20	35	81	121	46	42
ENSG00000241772	AC092620.2		1.98682	17.3177	0.00526458	0.0113268	-8.73158	down	0	4	2	8	27	16	17
ENSG00000273402	AC004908.3		15.9802	0	0.0053027	0.0113528	88.0232	up	0	20	29	0	0	0	0
ENSG00000165325	DEUP1		9.58702	0.224336	0.00531846	0.0113528	32.0113	up	12	13	4	0	0	0	1
ENSG00000151882	CCL28	C-C motif chemokine ligand 28	102.041	238.934	0.00532028	0.0113528	-2.34083	down	113	74	126	434	195	134	207
ENSG00000275719	AC008622.2		0	20.5271	0.00535945	0.0114053	-113.647	down	0	0	0	48	0	0	40
ENSG00000285602	AC097625.1		58.1918	13.7292	0.00539664	0.0114532	4.24757	up	87	40	51	29	12	11	3
ENSG00000162975	KCNF1	potassium voltage-gated channel modifier subfamily F member 1	73.7254	14.0282	0.00545957	0.0115553	5.25833	up	90	52	84	0	16	16	25
ENSG00000267605	AC016590.1		230.055	486.557	0.00559009	0.0117996	-2.11402	down	118	257	329	461	584	528	364
ENSG00000083817	ZNF416	zinc finger protein 416	144.468	396.011	0.00563745	0.0118675	-2.73964	down	62	70	316	444	384	431	338
ENSG00000236107	SCN1A-AS1		39.5918	9.43399	0.00571212	0.0119924	4.17988	up	46	35	40	15	3	17	4
ENSG00000273313	RBAKDN	RBAK downstream neighbor (non-protein coding)	9.26624	0	0.00583668	0.012221	51.0166	up	3	17	8	0	0	0	0
ENSG00000212123	PRR22	proline rich 22	60.1318	133.738	0.00594862	0.0124221	-2.22447	down	87	58	38	93	136	126	188
ENSG00000151224	MAT1A	methionine adenosyltransferase 1A	55.3885	14.2654	0.00598416	0.012463	3.88354	up	86	60	22	8	16	8	26
ENSG00000196268	ZNF493	zinc finger protein 493	200.185	573.857	0.00600091	0.0124647	-2.86725	down	172	218	221	1044	119	844	386
ENSG00000132031	MATN3	matrilin 3	45.364	101.652	0.00606658	0.0125676	-2.24331	down	41	56	41	61	80	141	135
ENSG00000279199	AC068669.1		14.4031	0.717298	0.00609512	0.0125934	19.7744	up	19	12	13	0	0	3	0
ENSG00000121207	LRAT	lecithin retinol acyltransferase (phosphatidylcholine--retinol O-acyltransferase)	53.8191	9.67727	0.00618019	0.0127354	5.59237	up	81	47	36	0	16	10	12
ENSG00000272092	AC087623.2		0	20.6922	0.0062427	0.0127753	-114.329	down	0	0	0	0	58	0	18
ENSG00000250697	AC010343.3		45.0379	145.634	0.00624849	0.0127753	-3.23075	down	10	37	92	125	157	108	199
ENSG00000232186	AL137013.1		0	19.7592	0.00624861	0.0127753	-109.263	down	0	0	0	0	36	0	42
ENSG00000113742	CPEB4	cytoplasmic polyadenylation element binding protein 4	732.848	1542.21	0.00632343	0.0128945	-2.10417	down	534	904	795	825	2163	1152	1993
ENSG00000277586	NEFL	neurofilament, light polypeptide	56.5699	21.7106	0.00640149	0.0130197	2.60832	up	77	43	53	28	21	13	26
ENSG00000064652	SNX24	sorting nexin 24	868.1	1929.7	0.00649503	0.0131756	-2.22257	down	823	936	889	2306	2952	1355	905
ENSG00000198300	PEG3	paternally expressed 3	461.938	204.112	0.00653707	0.013183	2.26158	up	435	599	369	92	138	266	351
ENSG00000260948	AL390195.2		0	19.2576	0.00654142	0.013183	-106.644	down	0	0	0	0	0	28	56
ENSG00000183479	TREX2	three prime repair exonuclease 2	258.765	47.8868	0.00654931	0.013183	5.40596	up	6	427	354	82	48	31	31
ENSG00000136235	GPNMB	glycoprotein nmb	34.5768	4.95528	0.00661007	0.0132467	6.90891	up	25	65	14	5	0	11	5
ENSG00000261011	AL136982.4		0	8.09753	0.0066155	0.0132467	-44.563	down	0	0	0	5	20	2	3
ENSG00000228623	ZNF883	zinc finger protein 883	320.903	78.4274	0.00663184	0.0132467	4.08963	up	455	373	145	90	63	6	166
ENSG00000151532	VTI1A	vesicle transport through interaction with t-SNAREs 1A	712.18	1683.84	0.0066839	0.0133167	-2.36416	down	843	845	475	861	2346	2466	951
ENSG00000261771	DNAAF4-CCPG1		0	18.8095	0.00680543	0.0135217	-104.148	down	0	0	0	39	0	0	42
ENSG00000103426	CORO7-PAM16	CORO7-PAM16 readthrough	164.579	0	0.00682142	0.0135217	906.412	up	0	151	357	0	0	0	0
ENSG00000266918	AC091132.3		0	10.2142	0.00685047	0.0135369	-56.4329	down	0	0	0	16	13	11	0
ENSG00000153292	ADGRF1	adhesion G protein-coupled receptor F1	4.8177	26.7129	0.00686376	0.0135369	-5.51994	down	5	0	10	26	20	24	40
ENSG00000283078	AL137077.2		0	19.0593	0.00689764	0.0135694	-105.406	down	0	0	0	0	32	0	44
ENSG00000125816	NKX2-4	NK2 homeobox 4	49.3498	132.139	0.00692517	0.0135893	-2.68083	down	48	45	58	145	34	166	213
ENSG00000169756	LIMS1	LIM zinc finger domain containing 1	4930.47	2306.93	0.00697957	0.0136353	2.1372	up	9328	2549	3201	2349	1814	2327	2961
ENSG00000120156	TEK	TEK receptor tyrosine kinase	27.0019	6.65077	0.00698351	0.0136353	4.10587	up	28	34	20	8	10	4	4
ENSG00000187210	GCNT1	glucosaminyl (N-acetyl) transferase 1, core 2	233.764	82.6845	0.00705281	0.0137253	2.83036	up	226	251	236	126	90	94	18
ENSG00000231312	MAP4K3-DT		110.934	45.5839	0.00706477	0.0137253	2.43675	up	119	136	82	73	47	26	37
ENSG00000022267	FHL1	four and a half LIM domains 1	2336.27	1092.28	0.00712113	0.0138005	2.13919	up	2747	2889	1453	1599	1313	588	846
ENSG00000171004	HS6ST2	heparan sulfate 6-O-sulfotransferase 2	10.0473	0	0.00723171	0.0139801	55.2996	up	4	24	2	0	0	0	0
ENSG00000237766	GGTA2P	glycoprotein, alpha-galactosyltransferase 2, pseudogene	0	10.1209	0.00725824	0.0139968	-56.0303	down	0	0	0	12	8	0	22
ENSG00000236409	NRADDP	neurotrophin receptor associated death domain, pseudogene	1.0128	13.8969	0.0073339	0.0140753	-13.9493	down	0	3	0	18	4	23	13
ENSG00000163293	NIPAL1	NIPA like domain containing 1	141.08	66.1081	0.00734311	0.0140753	2.13104	up	145	169	115	39	49	93	91
ENSG00000122584	NXPH1	neurexophilin 1	5.51644	41.7208	0.00735534	0.0140753	-7.55426	down	12	0	5	7	37	32	97
ENSG00000157657	ZNF618	zinc finger protein 618	502.711	185.245	0.00737108	0.0140753	2.71125	up	510	616	402	120	96	93	475
ENSG00000112561	TFEB	transcription factor EB	203.771	100.926	0.00755549	0.0143923	2.01669	up	159	294	165	118	76	76	145
ENSG00000253878	AC087752.3		5.31771	27.2	0.00768933	0.0146116	-5.13239	down	8	8	0	28	27	25	30
ENSG00000164933	SLC25A32	solute carrier family 25 member 32	1429	3095.68	0.0077251	0.0146439	-2.16624	down	1445	1400	1520	1758	4084	1515	5071
ENSG00000215014	AL645728.1		0.991829	17.323	0.00778719	0.0146644	-17.4533	down	2	1	0	8	48	3	4
ENSG00000269425	AC104521.1		0	6.40365	0.00778893	0.0146644	-35.309	down	0	0	0	3	10	8	4
ENSG00000178038	ALS2CL	ALS2 C-terminal like	42.8944	99.8815	0.00779225	0.0146644	-2.3304	down	53	38	40	119	75	54	164
ENSG00000146005	PSD2	pleckstrin and Sec7 domain containing 2	7.8739	0	0.00782542	0.0146772	43.3654	up	7	9	8	0	0	0	0
ENSG00000272701	MESTIT1	MEST intronic transcript 1, antisense RNA	11.1482	0.481405	0.00783662	0.0146772	22.4778	up	13	11	10	2	0	0	0
ENSG00000258708	SLC25A21-AS1	SLC25A21 antisense RNA 1	111.742	48.3706	0.00786212	0.0146897	2.31028	up	79	114	149	25	44	68	60
ENSG00000164841	TMEM74	transmembrane protein 74	14.5354	87.6343	0.00812067	0.0151366	-6.02688	down	9	7	29	180	9	15	170
ENSG00000154608	CEP170P1	centrosomal protein 170kDa pseudogene 1	505.798	238.656	0.00817962	0.0151989	2.11796	up	452	490	605	385	91	308	206
ENSG00000260290	AC092115.1		0	10.2511	0.00819992	0.0151989	-56.7841	down	0	0	0	18	0	21	4
ENSG00000095637	SORBS1	sorbin and SH3 domain containing 1	332.515	124.002	0.00821244	0.0151989	2.68046	up	154	667	179	132	105	87	184
ENSG00000168852	TPTE2P5	transmembrane phosphoinositide 3-phosphatase and tensin homolog 2 pseudogene 5	15.6833	1.90284	0.0082689	0.0152672	8.1275	up	22	11	15	3	0	4	1
ENSG00000177602	HASPIN		0	149.367	0.00843097	0.0154726	-826.268	down	0	0	0	308	262	0	0
ENSG00000173890	GPR160	G protein-coupled receptor 160	728.523	351.143	0.00843404	0.0154726	2.07599	up	827	809	581	489	458	203	238
ENSG00000237732	AC010980.1		41.9663	7.52764	0.00843959	0.0154726	5.56256	up	46	59	22	12	6	0	13
ENSG00000144785	AC073896.1		27.7922	160.719	0.00850439	0.0155549	-5.78685	down	54	30	0	84	60	357	169
ENSG00000106571	GLI3	GLI family zinc finger 3	153.974	68.4947	0.0085292	0.0155638	2.24428	up	191	140	139	35	48	81	120
ENSG00000148943	LIN7C	lin-7 homolog C, crumbs cell polarity complex component	1457.96	658.126	0.00865709	0.0157256	2.21516	up	2840	825	787	658	484	823	731
ENSG00000006740	ARHGAP44	Rho GTPase activating protein 44	75.2188	23.8739	0.00865815	0.0157256	3.15221	up	93	62	75	5	26	27	39
ENSG00000170624	SGCD	sarcoglycan delta	0	10.0168	0.00879461	0.0158393	-55.4865	down	0	0	0	21	0	17	4
ENSG00000169129	AFAP1L2	actin filament associated protein 1 like 2	186.845	431.477	0.00880434	0.0158393	-2.308	down	148	99	330	590	485	236	418
ENSG00000131446	MGAT1	mannosyl (alpha-1,3-)-glycoprotein beta-1,2-N-acetylglucosaminyltransferase	1269.67	539.995	0.00880769	0.0158393	2.35145	up	573	722	2635	528	517	438	712
ENSG00000136888	ATP6V1G1	ATPase H+ transporting V1 subunit G1	5907.3	2443.39	0.00881943	0.0158393	2.41762	up	2758	12127	2863	3217	1938	2270	2540
ENSG00000130707	ASS1	argininosuccinate synthase 1	21.056	61.0637	0.00882216	0.0158393	-2.89631	down	34	20	10	48	86	55	52
ENSG00000137726	FXYD6	FXYD domain containing ion transport regulator 6	1.96269	19.8885	0.00913685	0.0163667	-10.1301	down	6	0	0	37	13	20	11
ENSG00000236671	PRKG1-AS1	PRKG1 antisense RNA 1	7.30454	29.8526	0.00922248	0.0164823	-4.10264	down	8	12	2	29	20	51	22
ENSG00000267577	AC010327.3		39.5708	87.381	0.00929941	0.016542	-2.20381	down	48	33	40	81	114	56	97
ENSG00000188404	SELL	selectin L	7.89902	0	0.00930063	0.016542	43.4981	up	12	8	4	0	0	0	0
ENSG00000187498	COL4A1	collagen type IV alpha 1	0	9.45042	0.00931946	0.016542	-52.2114	down	0	0	0	17	12	8	0
ENSG00000226885	E2F6P3	E2F transcription factor 6 pseudogene 3	0	16.7883	0.00943014	0.0167005	-92.9223	down	0	0	0	32	0	38	0
ENSG00000284686	AC119674.2		3.31784	23.2857	0.00947844	0.0167481	-7.04176	down	0	7	3	19	19	47	9
ENSG00000162669	HFM1	HFM1, ATP-dependent DNA helicase homolog	70.661	26.1171	0.00952622	0.0167945	2.69121	up	78	80	57	23	12	21	54
ENSG00000188517	COL25A1	collagen type XXV alpha 1	78.9357	27.9133	0.00976356	0.0171742	2.82034	up	99	54	89	16	13	55	32
ENSG00000171992	SYNPO	synaptopodin	204.676	89.4436	0.00985339	0.0172932	2.28525	up	227	211	186	53	67	62	190
ENSG00000136928	GABBR2	gamma-aminobutyric acid type B receptor subunit 2	0	9.22727	0.00990086	0.0173376	-51.133	down	0	0	0	22	0	8	9
ENSG00000277067	CU634019.1		619.938	289.452	0.0100566	0.017571	2.14072	up	875	701	305	456	152	265	324
ENSG00000175741	RWDD4P2	RWD domain containing 4 pseudogene 2	0	125.84	0.0102564	0.0178574	-696.19	down	0	0	0	246	0	0	297
ENSG00000120457	KCNJ5	potassium voltage-gated channel subfamily J member 5	0	10.6386	0.0102663	0.0178574	-58.6725	down	0	0	0	8	28	0	3
ENSG00000183421	RIPK4	receptor interacting serine/threonine kinase 4	541.947	262.498	0.0103199	0.0179108	2.06353	up	410	831	400	165	203	262	454
ENSG00000256628	ZBTB11-AS1	ZBTB11 antisense RNA 1	114.463	0	0.0104374	0.0180745	630.407	up	204	0	150	0	0	0	0
ENSG00000185674	LYG2	lysozyme g2	67.1991	21.7703	0.0105144	0.0181675	3.09875	up	54	93	57	27	31	6	22
ENSG00000258256	AC011773.3		8.91657	30.421	0.0106168	0.0183039	-3.42798	down	6	14	7	41	13	30	43
ENSG00000165821	SALL2	spalt-like transcription factor 2	1.3504	89.5901	0.010713	0.0183309	-66.6362	down	0	4	0	121	94	140	0
ENSG00000228022	HCG20	HLA complex group 20 (non-protein coding)	7.59604	0	0.0107157	0.0183309	41.8226	up	5	12	6	0	0	0	0
ENSG00000141668	CBLN2	cerebellin 2 precursor	51.1083	19.7257	0.010725	0.0183309	2.58443	up	59	65	31	16	14	28	23
ENSG00000165757	JCAD		52.1492	21.644	0.0107263	0.0183309	2.40444	up	56	38	66	31	13	24	21
ENSG00000229605	RPL21P93	ribosomal protein L21 pseudogene 93	0	15.8351	0.0109782	0.0186818	-87.6475	down	0	0	0	34	0	32	0
ENSG00000269935	AC092720.2		0	8.79129	0.0109795	0.0186818	-48.6471	down	0	0	0	13	8	0	15
ENSG00000164574	GALNT10	polypeptide N-acetylgalactosaminyltransferase 10	7120.84	3198.73	0.0110477	0.018722	2.22629	up	6493	7320	7937	1339	4469	4951	1825
ENSG00000101109	STK4	serine/threonine kinase 4	3315.06	1471.09	0.0110558	0.018722	2.25317	up	1876	6094	2024	1685	649	1716	2090
ENSG00000244617	ASPRV1	aspartic peptidase, retroviral-like 1	0	16.2597	0.0110865	0.018722	-89.9851	down	0	0	0	0	16	0	52
ENSG00000173727	AP000769.1		377.643	769.558	0.011099	0.018722	-2.03714	down	236	216	715	758	784	784	778
ENSG00000272576	AC027271.1		7.47656	0	0.0111789	0.0188161	41.1946	up	9	4	10	0	0	0	0
ENSG00000270011	ZNF559-ZNF177	ZNF559-ZNF177 readthrough	190.379	78.2987	0.0112294	0.0188551	2.42768	up	171	123	292	95	25	123	84
ENSG00000254806	SYS1-DBNDD2	SYS1-DBNDD2 readthrough (NMD candidate)	340.447	145.005	0.0112605	0.0188551	2.3497	up	553	220	268	71	197	107	204
ENSG00000278896	AC025031.5		0	9.02397	0.0112822	0.0188551	-49.8925	down	0	0	0	20	8	8	0
ENSG00000184900	SUMO3	small ubiquitin-like modifier 3	9558.93	4658.72	0.0113218	0.0188551	2.05174	up	9428	9646	10114	3131	2836	3105	10468
ENSG00000176658	MYO1D	myosin ID	53.6576	16.2545	0.0113227	0.0188551	3.29521	up	38	42	85	31	10	6	20
ENSG00000154153	RETREG1		86.8958	34.1899	0.0113788	0.0189083	2.53595	up	87	109	68	39	16	62	24
ENSG00000126562	WNK4	WNK lysine deficient protein kinase 4	64.2769	15.2582	0.0114181	0.0189332	4.19874	up	101	52	43	2	11	12	39
ENSG00000178814	OPLAH	5-oxoprolinase (ATP-hydrolysing)	176.786	88.1307	0.0114481	0.0189402	2.00324	up	183	237	116	63	66	103	131
ENSG00000186481	ANKRD20A5P	ankyrin repeat domain 20 family member A5, pseudogene	60.4469	130.922	0.0114708	0.0189402	-2.16721	down	91	56	37	169	106	85	176
ENSG00000231245	C1DP1	C1D nuclear receptor corepressor pseudogene 1	0	112.595	0.0116239	0.0191525	-622.847	down	0	0	0	228	201	0	0
ENSG00000150636	CCDC102B	coiled-coil domain containing 102B	68.6348	26.7079	0.0117995	0.0194009	2.57884	up	91	68	50	32	31	31	12
ENSG00000033122	LRRC7	leucine rich repeat containing 7	60.3853	25.5588	0.0118807	0.0194689	2.35868	up	81	41	63	22	17	39	27
ENSG00000104442	ARMC1	armadillo repeat containing 1	9432.61	4712.51	0.0118907	0.0194689	2.00159	up	12573	3459	13048	5782	3080	5431	5072
ENSG00000277476	AC005332.5		0	109.399	0.0120016	0.0196094	-605.231	down	0	0	0	242	0	0	228
ENSG00000234511	C5orf58	chromosome 5 open reading frame 58	41.034	4.74858	0.0121256	0.0197705	8.58832	up	28	52	45	16	0	0	4
ENSG00000285904	AC006452.1		7.20028	0	0.0123266	0.0200563	39.6598	up	5	8	9	0	0	0	0
ENSG00000280287	AC131212.3		98.4235	0	0.012387	0.0201127	542.074	up	118	0	188	0	0	0	0
ENSG00000236404	VLDLR-AS1	VLDLR antisense RNA 1	67.1898	136.869	0.0124875	0.0202339	-2.03319	down	86	45	75	101	180	142	120
ENSG00000109846	CRYAB	crystallin alpha B	27.4353	3.31432	0.0126946	0.0205269	8.19645	up	7	66	9	7	0	4	3
ENSG00000127129	EDN2	endothelin 2	0.954638	12.1364	0.0128031	0.0206595	-12.519	down	0	0	3	8	15	20	5
ENSG00000160471	COX6B2	cytochrome c oxidase subunit 6B2	1.3504	12.9558	0.0130337	0.0209883	-9.72338	down	0	4	0	13	11	11	18
ENSG00000259030	FPGT-TNNI3K	FPGT-TNNI3K readthrough	65.1765	28.3385	0.0130988	0.0210497	2.29444	up	46	58	96	33	16	37	31
ENSG00000105605	CACNG7	calcium voltage-gated channel auxiliary subunit gamma 7	18.8186	3.07202	0.0131375	0.0210636	6.04245	up	22	25	10	5	0	5	3
ENSG00000158560	DYNC1I1	dynein cytoplasmic 1 intermediate chain 1	139.276	61.6876	0.013181	0.0210636	2.25048	up	168	131	126	67	21	64	108
ENSG00000278709	NKILA	NF-kappaB interacting long non-coding RNA	0	100.476	0.0131883	0.0210636	-555.798	down	0	0	0	186	194	0	0
ENSG00000182768	NGRN	neugrin, neurite outgrowth associated	2816.38	6425.59	0.0132789	0.0211649	-2.28142	down	2751	2801	3051	8420	10543	2763	3169
ENSG00000204767	INSYN2B		75.2717	150.84	0.0133076	0.0211675	-2.00575	down	65	94	70	192	88	224	115
ENSG00000272068	AL365181.2		0	15.9188	0.0134279	0.0212984	-88.1452	down	0	0	0	0	7	0	62
ENSG00000225217	HSPA7	heat shock protein family A (Hsp70) member 7	91.4748	0	0.0134445	0.0212984	503.784	up	0	221	53	0	0	0	0
ENSG00000130176	CNN1	calponin 1	30.0502	4.72901	0.0134931	0.0213322	6.3005	up	50	17	25	13	0	2	5
ENSG00000217716	RPS10P3	ribosomal protein S10 pseudogene 3	90.2124	0	0.0136537	0.0215426	496.836	up	154	118	0	0	0	0	0
ENSG00000260992	DOCK9-DT		0	8.75415	0.0137945	0.0217208	-48.3407	down	0	0	0	0	17	4	13
ENSG00000120057	SFRP5	secreted frizzled-related protein 5	4.29186	24.0135	0.0140146	0.0220137	-5.59386	down	0	8	5	28	36	14	16
ENSG00000183098	GPC6	glypican 6	990.417	376.171	0.0140369	0.0220137	2.63235	up	885	996	1146	190	146	989	232
ENSG00000170608	FOXA3	forkhead box A3	21.0865	49.8439	0.0142402	0.0222878	-2.37054	down	20	28	16	44	36	44	82
ENSG00000092847	AGO1	argonaute 1, RISC catalytic component	4491.28	2171.93	0.0142987	0.0223346	2.06819	up	3465	5025	5221	2120	3663	1329	1302
ENSG00000055813	CCDC85A	coiled-coil domain containing 85A	77.969	27.146	0.0143575	0.0223657	2.86117	up	55	90	93	50	8	17	39
ENSG00000129991	TNNI3	troponin I3, cardiac type	57.467	25.1827	0.0144081	0.0223657	2.2763	up	64	46	66	24	19	18	43
ENSG00000077327	SPAG6	sperm associated antigen 6	59.9231	17.4955	0.0144355	0.0223657	3.41206	up	61	92	28	7	8	34	24
ENSG00000165805	C12orf50	chromosome 12 open reading frame 50	1.32943	11.8699	0.0144546	0.0223657	-8.94966	down	2	2	0	11	19	12	4
ENSG00000090376	IRAK3	interleukin 1 receptor associated kinase 3	20.1806	2.5241	0.0144618	0.0223657	8.06415	up	42	4	16	0	4	2	4
ENSG00000260871	AC093510.2		0	8.33338	0.0144928	0.0223693	-46	down	0	0	0	6	14	12	0
ENSG00000241475	AL160408.4		1.27285	13.1807	0.0145249	0.0223747	-10.2257	down	0	0	4	22	12	12	7
ENSG00000215156	AC138409.1		1.0128	11.5112	0.0146594	0.0225374	-11.5504	down	0	3	0	19	5	8	16
ENSG00000109743	BST1	bone marrow stromal cell antigen 1	23.7664	55.5504	0.0147206	0.0225869	-2.33266	down	32	13	28	71	56	42	55
ENSG00000285396	AC012476.1		24.2958	136.047	0.0147719	0.0226213	-5.60416	down	0	55	18	26	135	133	264
ENSG00000181798	LINC00471	long intergenic non-protein coding RNA 471	15.3044	39.2122	0.0150381	0.0229451	-2.556	down	13	12	22	30	39	56	33
ENSG00000198929	NOS1AP	nitric oxide synthase 1 adaptor protein	51.2702	20.0086	0.0150421	0.0229451	2.55962	up	34	52	71	11	16	29	26
ENSG00000259081	AF111169.3		1.3504	15.2277	0.0151559	0.0230736	-11.4011	down	0	4	0	7	18	5	32
ENSG00000140006	WDR89	WD repeat domain 89	59.6755	124.187	0.0152809	0.0232186	-2.07811	down	41	72	69	99	173	90	130
ENSG00000171487	NLRP5	NLR family, pyrin domain containing 5	11.9019	0	0.0153648	0.0233009	65.5432	up	24	12	0	0	0	0	0
ENSG00000244219	TMEM225B		41.2499	91.2888	0.0154036	0.0233144	-2.21106	down	47	38	41	125	88	109	44
ENSG00000279529	AC008764.8		80.6757	0	0.0154446	0.0233312	444.315	up	162	82	0	0	0	0	0
ENSG00000237973	MTCO1P12	MT-CO1 pseudogene 12	4060.68	735.409	0.0155806	0.0234913	5.52115	up	5911	3390	3088	1014	170	85	1882
ENSG00000253425	HSPA8P13	heat shock protein family A (Hsp70) member 8 pseudogene 13	0	5.6219	0.0157056	0.0236341	-31.1225	down	0	0	0	5	3	13	2
ENSG00000203805	PLPP4	phospholipid phosphatase 4	13.9832	47.1983	0.0158653	0.0238284	-3.36892	down	25	4	14	47	47	73	22
ENSG00000128965	CHAC1	ChaC glutathione-specific gamma-glutamylcyclotransferase 1	598.324	1349.57	0.0160324	0.0240333	-2.25532	down	659	506	666	351	1773	1958	1283
ENSG00000267255	AC011498.3		0	4.89359	0.0160665	0.0240383	-27.085	down	0	0	0	5	4	5	6
ENSG00000162631	NTNG1	netrin G1	238.773	116.954	0.0161795	0.0240782	2.04358	up	303	195	232	50	145	123	151
ENSG00000182674	KCNB2	potassium voltage-gated channel subfamily B member 2	13.6866	0.897342	0.0161806	0.0240782	14.7074	up	10	12	20	0	0	0	4
ENSG00000234354	RPS26P47	ribosomal protein S26 pseudogene 47	11.6063	0	0.0161857	0.0240782	63.9109	up	20	15	0	0	0	0	0
ENSG00000231107	LINC01508	long intergenic non-protein coding RNA 1508	0	4.97436	0.0162489	0.0241262	-27.4907	down	0	0	0	7	5	4	4
ENSG00000100156	SLC16A8	solute carrier family 16 member 8	49.6915	15.4065	0.0165144	0.0244738	3.21262	up	45	64	42	28	4	23	9
ENSG00000162981	FAM84A	family with sequence similarity 84 member A	6.95962	0	0.01666	0.0246429	38.3129	up	5	12	4	0	0	0	0
ENSG00000152661	GJA1	gap junction protein alpha 1	135.738	382.776	0.0166935	0.0246458	-2.81861	down	164	16	241	372	426	393	343
ENSG00000284602	AL031432.4		0	80.6612	0.0167371	0.0246635	-446.241	down	0	0	0	202	0	134	0
ENSG00000157111	TMEM171	transmembrane protein 171	32.6929	68.6004	0.0167708	0.0246667	-2.09896	down	50	22	28	60	56	72	93
ENSG00000179915	NRXN1	neurexin 1	6.22151	23.1343	0.016821	0.0246906	-3.71768	down	11	4	4	12	21	36	25
ENSG00000285819	AC131180.1		52.4337	107.238	0.0168503	0.0246906	-2.04517	down	64	49	47	126	83	161	65
ENSG00000145780	FEM1C	fem-1 homolog c (C. elegans)	2563.04	989.643	0.0169072	0.0247276	2.5896	up	2722	2484	2621	695	262	2589	571
ENSG00000210196	MT-TP		0	79.4163	0.0170175	0.0248424	-439.359	down	0	0	0	0	0	304	30
ENSG00000244668	SNRPCP3	small nuclear ribonucleoprotein polypeptide C pseudogene 3	3.2387	15.1869	0.0170896	0.0248814	-4.65344	down	2	2	6	15	21	11	13
ENSG00000281344	HELLPAR	HELLP associated long non-coding RNA	73.3786	0	0.0171238	0.0248814	404.12	up	53	166	0	0	0	0	0
ENSG00000141837	CACNA1A	calcium voltage-gated channel subunit alpha1 A	184.573	369.097	0.0171398	0.0248814	-2.00079	down	144	197	223	270	214	299	763
ENSG00000179299	NSUN7	NOP2/Sun RNA methyltransferase family member 7	106.46	48.5854	0.0172034	0.0249273	2.18671	up	106	141	76	30	37	46	88
ENSG00000233622	CYP2T1P	cytochrome P450 family 2 subfamily T member 1, pseudogene	346.493	130.251	0.0174032	0.0251701	2.66536	up	284	442	328	63	273	100	57
ENSG00000180917	CMTR2	cap methyltransferase 2	3820.66	1871.53	0.0175458	0.0253295	2.04129	up	5018	2105	4615	2564	621	2638	1985
ENSG00000277224	HIST1H2BF	histone cluster 1, H2bf	71.4481	0	0.0176236	0.0253949	393.495	up	0	140	76	0	0	0	0
ENSG00000213023	SYT3	synaptotagmin 3	11.6107	0	0.0176674	0.02541	63.9692	up	0	8	28	0	0	0	0
ENSG00000114923	SLC4A3	solute carrier family 4 member 3	66.4591	31.5489	0.0177078	0.02541	2.11397	up	48	74	81	34	38	23	31
ENSG00000196466	ZNF799	zinc finger protein 799	326.744	703.148	0.0177317	0.02541	-2.15253	down	181	636	166	804	573	840	643
ENSG00000177483	RBM44	RNA binding motif protein 44	68.4612	29.3852	0.0179497	0.0256752	2.33661	up	92	75	41	36	34	28	19
ENSG00000188153	COL4A5	collagen type IV alpha 5	272.211	125.073	0.018032	0.0257459	2.17339	up	273	325	230	214	37	130	142
ENSG00000177788	AL162595.1		18.9996	5.43299	0.0181163	0.0258191	3.50253	up	24	17	17	4	5	8	5
ENSG00000166573	GALR1	galanin receptor 1	46.4379	9.8467	0.0182044	0.0258974	4.68572	up	33	33	77	7	0	21	14
ENSG00000279685	MAPT-IT1	MAPT intronic transcript 1	6.59056	0	0.0185241	0.0263043	36.2901	up	8	8	4	0	0	0	0
ENSG00000246130	AC107959.2		10.8713	41.114	0.0185778	0.0263326	-3.78056	down	22	9	2	42	49	53	19
ENSG00000160932	LY6E	lymphocyte antigen 6 complex, locus E	549.136	1284.2	0.0186769	0.0264251	-2.33833	down	1002	257	423	997	1784	536	1800
ENSG00000257839	AC011611.4		13.7237	1.18394	0.0187127	0.0264279	11.4071	up	2	34	5	2	0	2	1
ENSG00000269001	AC092070.2		78.2987	21.9595	0.0188619	0.0265906	3.56868	up	30	20	194	18	20	30	21
ENSG00000246089	AC016065.1		27.384	6.64862	0.0189066	0.0266055	4.15265	up	33	35	15	9	9	7	1
ENSG00000279114	Z99129.3		102.312	36.1263	0.0190412	0.0267467	2.8324	up	210	27	77	43	30	38	36
ENSG00000249102	AC034223.1		8.79867	24.6769	0.0192454	0.0269851	-2.80681	down	8	7	12	23	16	28	35
ENSG00000255062	AP001318.2		5.22553	19.2957	0.0198888	0.0277989	-3.69279	down	2	6	8	30	13	18	18
ENSG00000185442	FAM174B	family with sequence similarity 174 member B	25.3218	71.4421	0.019897	0.0277989	-2.81737	down	18	34	25	75	116	23	65
ENSG00000152377	SPOCK1	sparc/osteonectin, cwcv and kazal-like domains proteoglycan (testican) 1	269.589	62.1663	0.0202949	0.0283042	4.33447	up	243	23	573	160	12	62	24
ENSG00000269096	CT45A3	cancer/testis antigen family 45, member A3	37.4168	5.28362	0.0205032	0.0285436	7.21283	up	51	19	45	1	16	0	2
ENSG00000244468	AC093001.1		6.79246	29.2851	0.0206305	0.0286698	-4.28996	down	8	2	11	20	44	42	8
ENSG00000187151	ANGPTL5	angiopoietin like 5	0	7.36392	0.0208265	0.0288542	-40.8553	down	0	0	0	5	0	7	20
ENSG00000256453	DND1	DND microRNA-mediated repression inhibitor 1	75.4501	190.394	0.0208371	0.0288542	-2.52236	down	17	76	139	130	195	207	239
ENSG00000196391	ZNF774	zinc finger protein 774	44.0524	96.544	0.0209216	0.0289064	-2.19244	down	41	54	39	83	74	176	59
ENSG00000164076	CAMKV	CaM kinase-like vesicle-associated	33.7429	76.0931	0.0209488	0.0289064	-2.25195	down	52	26	25	70	88	98	47
ENSG00000256087	ZNF432	zinc finger protein 432	117.062	237.676	0.0211775	0.0291704	-2.02857	down	146	95	117	187	304	330	118
ENSG00000228956	SATB1-AS1	SATB1 antisense RNA 1	61.3308	23.5753	0.0212534	0.0292234	2.59169	up	60	83	43	34	8	36	20
ENSG00000106211	HSPB1	heat shock protein family B (small) member 1	19770.5	8409.71	0.021332	0.0292557	2.35088	up	14886	38823	5639	11254	6192	4978	12181
ENSG00000145198	VWA5B2	von Willebrand factor A domain containing 5B2	34.4477	12.3684	0.0213518	0.0292557	2.79122	up	37	20	49	18	12	7	13
ENSG00000090382	LYZ	lysozyme	6.54863	0	0.0214198	0.0292976	36.0701	up	12	4	4	0	0	0	0
ENSG00000064300	NGFR	nerve growth factor receptor	130.027	33.5227	0.0215171	0.0293791	3.87536	up	94	246	51	84	18	4	32
ENSG00000225492	GBP1P1	guanylate binding protein 1 pseudogene 1	21.6254	5.95352	0.0217551	0.0296522	3.59888	up	33	17	16	8	2	6	9
ENSG00000271396	AC091167.4		15.3416	1.91921	0.0217999	0.0296615	7.92258	up	15	13	19	4	0	4	0
ENSG00000250241	AC105383.1		13.2012	42.4749	0.0218413	0.0296662	-3.20904	down	13	2	26	40	35	55	43
ENSG00000161267	BDH1	3-hydroxybutyrate dehydrogenase, type 1	33.5579	9.81141	0.0219834	0.0298074	3.45444	up	53	16	34	10	16	8	4
ENSG00000157502	MUM1L1	melanoma associated antigen (mutated) 1-like 1	0	6.81544	0.022279	0.0301559	-37.7908	down	0	0	0	9	0	11	9
ENSG00000224163	AC025594.1		1.32943	19.5279	0.0225202	0.0304295	-14.7669	down	2	2	0	0	2	53	28
ENSG00000225678	AP000619.1		0.636425	9.11981	0.0226261	0.0304983	-14.1449	down	0	0	2	5	3	22	8
ENSG00000233579	KRT8P15	keratin 8 pseudogene 15	6.22309	0	0.0226491	0.0304983	34.2764	up	9	5	5	0	0	0	0
ENSG00000185201	IFITM2	interferon induced transmembrane protein 2	190.374	404.101	0.0227426	0.0305714	-2.12255	down	56	274	250	489	399	379	362
ENSG00000165443	PHYHIPL	phytanoyl-CoA 2-hydroxylase interacting protein like	67.6653	25.3062	0.0227914	0.0305843	2.66871	up	30	46	133	28	14	28	35
ENSG00000234353	AP000346.2		3.89293	15.567	0.0228527	0.0306141	-3.99899	down	4	2	6	18	7	17	23
ENSG00000232196	MTRNR2L4	MT-RNR2-like 4	15.0097	1.85374	0.0229881	0.0306973	7.94336	up	20	10	16	0	0	4	4
ENSG00000279278	AC245060.6		55.5948	0	0.0229935	0.0306973	306.185	up	107	61	0	0	0	0	0
ENSG00000272630	AL731563.3		17.5207	45.3525	0.0231295	0.0307669	-2.58758	down	17	26	10	58	57	30	35
ENSG00000152315	KCNK13	potassium two pore domain channel subfamily K member 13	7.51948	28.5035	0.0231524	0.0307669	-3.785	down	16	3	4	28	29	44	13
ENSG00000250130	AC090519.1		0	7.35396	0.0231638	0.0307669	-40.7971	down	0	0	0	8	0	3	21
ENSG00000139865	TTC6	tetratricopeptide repeat domain 6	16.1734	1.91711	0.0232742	0.0308611	8.70963	up	13	24	12	2	5	0	0
ENSG00000165023	DIRAS2	DIRAS family GTP binding RAS like 2	49.1461	20.8903	0.0234189	0.0309512	2.35896	up	36	40	75	30	21	16	17
ENSG00000115423	DNAH6	dynein axonemal heavy chain 6	88.5931	40.3502	0.0234214	0.0309512	2.19885	up	112	103	54	37	49	22	54
ENSG00000245662	LINC02211		13.8408	51.8428	0.0237157	0.03128	-3.7435	down	9	4	30	69	9	69	72
ENSG00000227308	AC009502.1		6.232	0	0.0237504	0.03128	34.3233	up	10	5	4	0	0	0	0
ENSG00000012171	SEMA3B	semaphorin 3B	162.687	79.2365	0.0238247	0.0313007	2.05502	up	128	208	159	123	85	37	73
ENSG00000280300	AC117503.4		0	12.0052	0.0238463	0.0313007	-66.3997	down	0	0	0	0	11	37	0
ENSG00000284642	AL139424.2		13.2231	37.1154	0.0238894	0.0313047	-2.80374	down	12	20	8	30	56	24	36
ENSG00000184857	TMEM186	transmembrane protein 186	198.032	464.715	0.0239626	0.0313481	-2.34609	down	415	61	131	361	563	434	501
ENSG00000150054	MPP7	membrane protein, palmitoylated 7	46.0062	17.3784	0.024032	0.0313863	2.64374	up	46	54	40	25	10	28	8
ENSG00000260398	AC068700.1		51.8792	0	0.0247047	0.0322109	285.718	up	75	81	0	0	0	0	0
ENSG00000279712	FP325330.3		1.27285	11.9949	0.0247951	0.0322484	-9.32365	down	0	0	4	8	8	25	8
ENSG00000178761	FAM219B	family with sequence similarity 219 member B	674.067	288.192	0.024816	0.0322484	2.33953	up	289	266	1539	317	293	281	270
ENSG00000233461	AL445524.1		136.849	300.661	0.024934	0.0323479	-2.19529	down	105	84	233	365	409	123	294
ENSG00000135116	HRK	harakiri, BCL2 interacting protein	31.084	65.8244	0.0250081	0.0323902	-2.11809	down	48	22	25	86	54	46	83
ENSG00000164344	KLKB1	kallikrein B1	6.22151	0	0.0251278	0.0324751	34.2682	up	11	4	4	0	0	0	0
ENSG00000256646	AC010132.3		74.5994	14.074	0.0251567	0.0324751	5.28865	up	31	157	36	9	11	0	39
ENSG00000189164	ZNF527	zinc finger protein 527	314.167	645.817	0.0254913	0.0327642	-2.0553	down	609	119	235	653	679	624	644
ENSG00000272502	AC104958.2		0	7.09243	0.0254925	0.0327642	-39.2532	down	0	0	0	9	3	17	0
ENSG00000283930	AL117339.5		13.5194	0.861422	0.0255066	0.0327642	16.6224	up	13	2	27	0	3	0	0
ENSG00000188487	INSC	inscuteable homolog (Drosophila)	0	6.87506	0.0256556	0.0328495	-38.0921	down	0	0	0	0	4	8	17
ENSG00000170801	HTRA3	HtrA serine peptidase 3	1.0128	9.75819	0.0256571	0.0328495	-9.77352	down	0	3	0	8	9	6	17
ENSG00000224807	DUX4L9	double homeobox 4 like 9	6.1592	0	0.0257401	0.0329018	33.9402	up	4	4	11	0	0	0	0
ENSG00000188452	CERKL	ceramide kinase like	524.635	213.838	0.0258848	0.0330327	2.45372	up	147	305	1174	152	189	307	221
ENSG00000142444	TIMM29		89.4944	527.271	0.0259496	0.0330614	-5.89084	down	75	68	132	39	988	90	948
ENSG00000260388	LINC00562	long intergenic non-protein coding RNA 562	0	7.25419	0.0260491	0.033094	-40.1106	down	0	0	0	20	6	3	0
ENSG00000162069	BICDL2		11.2426	0.717298	0.0260599	0.033094	15.4635	up	4	20	10	0	0	3	0
ENSG00000280165	PCDH20	protocadherin 20	0	11.0634	0.0262632	0.033298	-61.286	down	0	0	0	0	0	20	28
ENSG00000258325	ITFG2-AS1		29.7882	7.00696	0.026322	0.0333184	4.32431	up	28	30	33	2	17	5	2
ENSG00000112309	B3GAT2	beta-1,3-glucuronyltransferase 2	506.545	192.383	0.0264251	0.0333948	2.63276	up	192	1009	324	264	129	322	66
ENSG00000262691	AC040160.1		2.0256	28.1032	0.0266459	0.0336195	-13.9616	down	0	6	0	0	17	23	79
ENSG00000007350	TKTL1	transketolase-like 1	1.27285	12.2008	0.026741	0.033685	-9.46432	down	0	0	4	9	16	19	4
ENSG00000127362	TAS2R3	taste 2 receptor member 3	5.92743	0	0.0267903	0.0336928	32.6393	up	5	8	5	0	0	0	0
ENSG00000104213	PDGFRL	platelet derived growth factor receptor like	120.867	58.4844	0.0269674	0.0338525	2.07068	up	118	140	110	24	76	71	62
ENSG00000165215	CLDN3	claudin 3	0	11.146	0.0270161	0.0338525	-61.6025	down	0	0	0	0	18	25	0
ENSG00000162782	TDRD5	tudor domain containing 5	16.5804	2.10496	0.0270473	0.0338525	8.03055	up	9	14	28	0	4	4	0
ENSG00000250318	AC003072.1		47.331	0	0.027144	0.0339191	260.668	up	58	84	0	0	0	0	0
ENSG00000117598	PLPPR5	phospholipid phosphatase related 5	96.4975	45.6709	0.0276859	0.034541	2.1137	up	105	120	68	43	50	22	70
ENSG00000224097	AC021148.1		0	6.56959	0.0277473	0.0345624	-36.4269	down	0	0	0	14	0	4	10
ENSG00000243554	AC004967.1		46.7544	4.26238	0.027889	0.0345917	10.8574	up	15	74	53	0	0	0	19
ENSG00000125730	C3	complement component 3	0.327115	8.96841	0.0278903	0.0345917	-25.3287	down	1	0	0	1	28	1	2
ENSG00000205186	FABP9	fatty acid binding protein 9	6.15029	0	0.0279036	0.0345917	33.8928	up	3	4	12	0	0	0	0
ENSG00000134940	ACRV1	acrosomal vesicle protein 1	18.1587	40.8738	0.0280799	0.0347496	-2.256	down	15	27	13	49	34	32	52
ENSG00000069431	ABCC9	ATP binding cassette subfamily C member 9	50.9758	21.8345	0.028188	0.0347496	2.32331	up	55	60	40	29	8	30	24
ENSG00000145040	UCN2	urocortin 2	73.9015	34.249	0.0282023	0.0347496	2.15784	up	41	100	84	33	28	52	26
ENSG00000161960	EIF4A1	eukaryotic translation initiation factor 4A1	24986.4	61157.1	0.028209	0.0347496	-2.44762	down	48781	11498	16177	90707	11197	75414	80581
ENSG00000166847	DCTN5	dynactin subunit 5	2117.47	4615.48	0.0283835	0.0348794	-2.17965	down	1027	764	4788	4768	3436	5139	5583
ENSG00000232667	AC004862.1		9.72086	0	0.0284256	0.0348794	53.5531	up	0	9	21	0	0	0	0
ENSG00000188467	SLC24A5	solute carrier family 24 member 5	0	6.64718	0.0284483	0.0348794	-36.8276	down	0	0	0	7	4	0	17
ENSG00000261098	AP000766.1		0	48.1214	0.0285618	0.0349636	-266.191	down	0	0	0	0	66	122	0
ENSG00000178199	ZC3H12D	zinc finger CCCH-type containing 12D	0	7.30116	0.0286444	0.0350098	-40.4514	down	0	0	0	2	5	0	24
ENSG00000243304	AC008494.1		0	10.8589	0.0286937	0.0350152	-60.0177	down	0	0	0	0	17	25	0
ENSG00000243444	PALM2	paralemmin 2	82.8784	38.9955	0.0288076	0.0350995	2.12262	up	130	79	43	32	30	47	51
ENSG00000116014	KISS1R	KISS1 receptor	46.2201	18.7002	0.0288874	0.0350997	2.4901	up	43	50	48	14	31	10	18
ENSG00000144407	PTH2R	parathyroid hormone 2 receptor	5.95731	0	0.0288977	0.0350997	32.7965	up	4	10	4	0	0	0	0
ENSG00000147481	SNTG1	syntrophin gamma 1	9.51897	0	0.029077	0.0352111	52.4266	up	0	15	14	0	0	0	0
ENSG00000260807	AC009041.2		1.27285	11.4568	0.0290796	0.0352111	-8.89456	down	0	0	4	16	13	4	13
ENSG00000272763	AC103702.2		15.1858	47.1223	0.0292005	0.0353028	-3.1086	down	18	20	8	26	24	113	31
ENSG00000007264	MATK	megakaryocyte-associated tyrosine kinase	45.3619	17.8556	0.0292882	0.0353541	2.55089	up	66	28	45	23	20	20	8
ENSG00000269955	C7orf55-LUC7L2	C7orf55-LUC7L2 readthrough	3.0384	40.2506	0.02941	0.0354463	-13.2975	down	0	9	0	17	31	114	0
ENSG00000258653	AC005520.1		283.341	750.284	0.0294579	0.0354493	-2.64738	down	382	291	189	159	1580	388	738
ENSG00000267069	AP005264.1		32.6736	1.6737	0.0295702	0.0355285	19.4134	up	60	0	41	0	0	7	0
ENSG00000237452	BHMG1	basic helix-loop-helix and HMG-box containing 1	0	6.417	0.0296147	0.0355285	-35.4892	down	0	0	0	5	8	0	13
ENSG00000164188	RANBP3L	RAN binding protein 3 like	1.62984	10.3007	0.0298798	0.0357917	-6.32672	down	0	2	3	12	4	14	13
ENSG00000257732	AC089983.1		0.327115	6.22801	0.0300146	0.035898	-17.7349	down	1	0	0	14	1	7	4
ENSG00000267244	AC012615.6		41.9834	0	0.0306427	0.0365932	231.22	up	0	81	46	0	0	0	0
ENSG00000263050	AC090617.5		6.27077	0.240703	0.031114	0.0370993	20.9396	up	10	7	2	1	0	0	0
ENSG00000172748	ZNF596	zinc finger protein 596	14.4613	52.6977	0.0312317	0.0371828	-3.63447	down	19	15	10	20	126	33	17
ENSG00000272716	AL121658.1		3.376	38.9588	0.031336	0.0372396	-11.5821	down	0	10	0	0	48	49	60
ENSG00000285988	AL392086.3		7.04835	0	0.0313747	0.0372396	38.8504	up	1	2	19	0	0	0	0
ENSG00000175274	TP53I11	tumor protein p53 inducible protein 11	1.63557	13.6616	0.0319402	0.0378532	-8.34294	down	5	0	0	12	17	4	22
ENSG00000260552	AC023043.1		51.1513	20.0962	0.0321769	0.038076	2.55743	up	66	64	25	13	29	23	14
ENSG00000229373	LINC00452	long intergenic non-protein coding RNA 452	6.87574	22.9635	0.0327041	0.038599	-3.34822	down	13	4	4	22	9	34	31
ENSG00000275880	AL139385.1		0	6.09979	0.0327537	0.038599	-33.7545	down	0	0	0	7	6	0	12
ENSG00000163485	ADORA1	adenosine A1 receptor	21.1284	50.6313	0.0327979	0.038599	-2.40283	down	16	32	16	70	31	29	80
ENSG00000204261	PSMB8-AS1	PSMB8 antisense RNA 1 (head to head)	40.169	19.0981	0.0328288	0.038599	2.10861	up	35	37	51	16	19	25	17
ENSG00000187595	ZNF385C	zinc finger protein 385C	22.2818	8.16826	0.032866	0.038599	2.73427	up	20	24	24	5	9	8	11
ENSG00000236829	Z97634.1		22.3705	50.8706	0.0329981	0.0386959	-2.2701	down	16	14	39	56	48	34	69
ENSG00000238269	PAGE2B	PAGE family member 2B	22.7393	5.03026	0.0331475	0.0388129	4.59267	up	40	22	7	2	11	3	3
ENSG00000248719	AC021127.1		16.4602	4.78434	0.0337367	0.0394436	3.40755	up	16	21	13	6	2	5	7
ENSG00000285561	AP001804.1		15.2043	1.91921	0.0338767	0.0395481	7.86254	up	17	5	25	4	0	4	0
ENSG00000164761	TNFRSF11B	tumor necrosis factor receptor superfamily member 11b	236.415	116.133	0.033973	0.0396013	2.03363	up	290	145	291	200	51	73	160
ENSG00000235213	OR6E1P	olfactory receptor family 6 subfamily E member 1 pseudogene	0	4.10813	0.0340318	0.0396108	-22.7671	down	0	0	0	4	2	7	4
ENSG00000124103	FAM209A	family with sequence similarity 209 member A	0	6.12911	0.0341872	0.0397325	-33.9133	down	0	0	0	0	5	14	6
ENSG00000273523	AL139082.1		8.98937	0	0.0344146	0.0399373	49.4949	up	12	15	0	0	0	0	0
ENSG00000279342	AP000866.6		0	39.611	0.0346039	0.0400533	-219.096	down	0	0	0	0	73	78	0
ENSG00000176678	FOXL1	forkhead box L1	0	6.05601	0.0346977	0.0400533	-33.5272	down	0	0	0	12	4	0	9
ENSG00000278600	AC015871.3		0	39.4636	0.0347275	0.0400533	-218.294	down	0	0	0	0	55	99	0
ENSG00000280046	AC104581.4		71.2808	143.346	0.0347658	0.0400533	-2.01372	down	50	92	75	217	51	150	181
ENSG00000237821	AC083873.1		32.1676	11.5037	0.034771	0.0400533	2.77991	up	32	36	30	19	3	16	10
ENSG00000100218	RSPH14	radial spoke head 14 homolog	0	6.02328	0.0348688	0.0401068	-33.3533	down	0	0	0	10	4	0	11
ENSG00000188626	GOLGA8M	golgin A8 family member M	9.79366	28.2357	0.0349497	0.0401407	-2.89064	down	6	10	14	23	11	32	53
ENSG00000165194	PCDH19	protocadherin 19	8.93695	0	0.0353274	0.040515	49.2126	up	17	10	0	0	0	0	0
ENSG00000183813	CCR4	C-C motif chemokine receptor 4	4.20798	17.9661	0.0354421	0.0405407	-4.25584	down	8	0	5	24	16	13	20
ENSG00000273331	TM4SF19-TCTEX1D2	TM4SF19-TCTEX1D2 readthrough (NMD candidate)	10.5099	0	0.0355314	0.0405407	57.9144	up	1	0	32	0	0	0	0
ENSG00000196507	TCEAL3	transcription elongation factor A like 3	1287.79	619.221	0.0355411	0.0405407	2.08036	up	1063	1612	1244	948	912	285	272
ENSG00000173011	TADA2B	transcriptional adaptor 2B	217.16	1003.21	0.0355887	0.0405407	-4.62003	down	84	461	107	80	1109	1422	1451
ENSG00000185352	HS6ST3	heparan sulfate 6-O-sulfotransferase 3	55.7443	20.2751	0.0356094	0.0405407	2.73557	up	71	36	64	30	5	12	39
ENSG00000224550	AC114491.1		0	9.89454	0.0358298	0.0407323	-54.7922	down	0	0	0	0	0	32	10
ENSG00000185900	POMK	protein-O-mannose kinase	146.238	67.6553	0.0362116	0.0411008	2.15885	up	105	240	97	117	41	39	82
ENSG00000154589	LY96	lymphocyte antigen 96	33.8471	5.35612	0.0362779	0.0411008	6.27084	up	55	30	18	12	0	0	11
ENSG00000177182	CLVS1	clavesin 1	21.3542	4.87347	0.0363118	0.0411008	4.3714	up	47	13	5	4	3	9	4
ENSG00000261839	AL358933.1		13.0969	47.3405	0.0363865	0.0411257	-3.61573	down	0	19	21	49	33	64	48
ENSG00000260896	ARLNC1		35.8196	12.7285	0.0368017	0.0415037	2.81271	up	22	32	56	25	9	6	12
ENSG00000253661	ZFHX4-AS1	ZFHX4 antisense RNA 1	43.479	88.6028	0.0368273	0.0415037	-2.04056	down	45	39	49	90	34	150	95
ENSG00000274718	AL136964.1		0	36.7352	0.0372175	0.0418823	-203.208	down	0	0	0	0	43	102	0
ENSG00000233264	AC006042.3		0	4.23268	0.0373476	0.0418823	-23.3892	down	0	0	0	1	5	6	5
ENSG00000165152	TMEM246	transmembrane protein 246	8.48619	24.6301	0.0373704	0.0418823	-2.89291	down	13	5	8	28	32	12	26
ENSG00000152454	ZNF256	zinc finger protein 256	68.4339	222.283	0.0373777	0.0418823	-3.24776	down	45	128	33	54	388	369	43
ENSG00000125449	ARMC7	armadillo repeat containing 7	246.75	501.154	0.0375344	0.0419976	-2.03142	down	119	494	129	472	528	512	506
ENSG00000174236	REP15	RAB15 effector protein	0	36.1549	0.037798	0.0422321	-199.961	down	0	0	0	50	84	0	0
ENSG00000254231	AC103760.1		24.5093	55.2109	0.0381237	0.0425267	-2.24595	down	20	24	31	62	81	29	45
ENSG00000166145	SPINT1	serine peptidase inhibitor, Kunitz type 1	0	6.0886	0.0381706	0.0425267	-33.5766	down	0	0	0	8	12	3	0
ENSG00000221949	LINC01465	long intergenic non-protein coding RNA 1465	33.5059	0	0.0382835	0.0425918	184.54	up	82	0	21	0	0	0	0
ENSG00000277209	RPPH1	ribonuclease P RNA component H1	0	35.4022	0.0385659	0.0428178	-195.809	down	0	0	0	0	70	64	0
ENSG00000137491	SLCO2B1	solute carrier organic anion transporter family member 2B1	0	9.31299	0.0387218	0.0428178	-51.5864	down	0	0	0	0	0	23	17
ENSG00000136535	TBR1	T-box, brain 1	6.62202	20.4812	0.0387676	0.0428178	-3.09218	down	5	11	4	24	27	15	15
ENSG00000265817	FSBP	fibrinogen silencer binding protein	12.6543	67	0.038781	0.0428178	-5.30437	down	0	29	9	81	3	105	96
ENSG00000164900	GBX1	gastrulation brain homeobox 1	0	4.46822	0.038886	0.0428178	-24.7986	down	0	0	0	4	2	1	12
ENSG00000171747	LGALS4	lectin, galactoside-binding, soluble, 4	8.52338	23.3231	0.0389179	0.0428178	-2.73739	down	15	6	5	29	20	19	27
ENSG00000280120	AC073857.1		0	35.0443	0.0389455	0.0428178	-193.813	down	0	0	0	43	86	0	0
ENSG00000182993	C12orf60	chromosome 12 open reading frame 60	123.866	35.7934	0.0389671	0.0428178	3.4639	up	323	20	36	33	47	15	48
ENSG00000261270	AC012181.2		20.3692	3.50382	0.0389801	0.0428178	5.8346	up	14	43	4	3	5	0	6
ENSG00000279377	AC003973.3		0	34.7274	0.039278	0.0430845	-192.096	down	0	0	0	0	46	90	0
ENSG00000145861	C1QTNF2	C1q and tumor necrosis factor related protein 2	34.7165	70.8499	0.0394944	0.043261	-2.03692	down	28	38	40	92	91	40	58
ENSG00000150510	FAM124A	family with sequence similarity 124 member A	104.133	51.3497	0.039903	0.0436474	2.02746	up	158	112	46	45	49	44	71
ENSG00000228919	AC097381.1		5.52435	0	0.0403163	0.0440378	30.4381	up	2	5	10	0	0	0	0
ENSG00000273448	AC006480.2		31.5352	0	0.0405991	0.0442495	173.67	up	19	75	0	0	0	0	0
ENSG00000255710	AP003170.1		0	5.63951	0.0406772	0.0442495	-31.2731	down	0	0	0	12	0	4	8
ENSG00000244945	AC136604.2		19.6344	6.73737	0.0406801	0.0442495	2.89664	up	26	16	18	8	4	5	11
ENSG00000131435	PDLIM4	PDZ and LIM domain 4	18.5399	6.45914	0.0410653	0.0446064	2.8828	up	19	12	26	6	7	6	7
ENSG00000169071	ROR2	receptor tyrosine kinase-like orphan receptor 2	73.1117	25.1616	0.041194	0.0446841	2.91906	up	90	86	46	20	48	4	25
ENSG00000282936	AC004706.3		0	32.9143	0.0413232	0.0447621	-182.109	down	0	0	0	0	24	0	116
ENSG00000272894	AC004982.2		13.2555	37.6685	0.0414098	0.0447701	-2.84778	down	20	18	2	30	32	42	50
ENSG00000117009	KMO	kynurenine 3-monooxygenase (kynurenine 3-hydroxylase)	0	4.74113	0.0414453	0.0447701	-26.2085	down	0	0	0	13	4	1	1
ENSG00000250539	KRT8P33	keratin 8 pseudogene 33	0	9.00007	0.0415059	0.0447736	-49.863	down	0	0	0	0	0	17	22
ENSG00000258891	AC005480.1		8.43376	0	0.041618	0.0447937	46.4624	up	18	0	8	0	0	0	0
ENSG00000276672	AL161891.1		0	32.6247	0.0416818	0.0447937	-180.455	down	0	0	0	0	52	74	0
ENSG00000128422	KRT17	keratin 17	19.7196	67.5977	0.0416966	0.0447937	-3.42067	down	2	15	44	89	105	37	32
ENSG00000154813	DPH3	diphthamide biosynthesis 3	1282.97	573.326	0.0419308	0.0449835	2.23754	up	2899	619	395	772	335	601	658
ENSG00000217835	AL034397.1		0.3376	5.3791	0.0421113	0.0451151	-15.2198	down	0	1	0	2	8	9	2
ENSG00000223396	RPS10P7	ribosomal protein S10 pseudogene 7	2.67983	19.3758	0.0426035	0.0455799	-7.27264	down	2	6	0	10	2	62	7
ENSG00000198342	ZNF442	zinc finger protein 442	215.145	92.5239	0.0427524	0.0456767	2.32543	up	266	175	217	19	81	188	88
ENSG00000267405	AC005180.1		2.97549	17.4258	0.0428463	0.0457144	-5.87372	down	6	3	0	2	12	33	25
ENSG00000165072	MAMDC2	MAM domain containing 2	37.6123	12.5274	0.0438659	0.0466986	2.98448	up	49	30	36	20	4	4	25
ENSG00000167562	ZNF701	zinc finger protein 701	89.1735	37.1658	0.0438883	0.0466986	2.39154	up	56	93	124	55	7	41	54
ENSG00000278997	AL662907.1		0	8.92689	0.0439559	0.0467068	-49.3175	down	0	0	0	18	16	0	0
ENSG00000226363	HAGLROS	HAGLR opposite strand (non-protein coding)	114.139	50.4066	0.0442797	0.0469788	2.26909	up	132	82	136	13	74	46	67
ENSG00000264350	SNRPGP2	small nuclear ribonucleoprotein polypeptide G pseudogene 2	0	30.5599	0.0443321	0.0469788	-169.018	down	0	0	0	53	62	0	0
ENSG00000184574	LPAR5	lysophosphatidic acid receptor 5	1.3504	10.8776	0.0446746	0.0472529	-8.12371	down	0	4	0	3	16	12	12
ENSG00000248710	AC079594.2		120.437	24.0067	0.0448084	0.0472529	5.00957	up	267	33	69	77	0	6	18
ENSG00000108984	MAP2K6	mitogen-activated protein kinase kinase 6	79.0407	36.8209	0.0448413	0.0472529	2.14294	up	52	81	109	58	16	52	26
ENSG00000198821	CD247	CD247 molecule	0	5.46678	0.0448628	0.0472529	-30.2332	down	0	0	0	9	4	9	0
ENSG00000273102	AP000569.1		98.0337	41.1468	0.0448932	0.0472529	2.3809	up	23	122	155	34	29	58	48
ENSG00000163694	RBM47	RNA binding motif protein 47	0	5.50841	0.0450747	0.04738	-30.4516	down	0	0	0	5	5	12	0
ENSG00000267724	AC012254.3		8.38757	0	0.0452456	0.0474957	46.1739	up	5	20	0	0	0	0	0
ENSG00000186960	LINC01551	long intergenic non-protein coding RNA 1551	18.2751	38.5881	0.0453169	0.0475067	-2.11127	down	25	12	19	30	34	35	59
ENSG00000169057	MECP2	methyl-CpG binding protein 2	1454.95	605.901	0.045575	0.0477132	2.40115	up	2430	661	1373	217	311	1595	370
ENSG00000164406	LEAP2	liver expressed antimicrobial peptide 2	3.81855	25.7875	0.0456951	0.0477285	-6.72079	down	0	0	12	7	34	14	49
ENSG00000204006	C1orf185	chromosome 1 open reading frame 185	0	4.18841	0.0457789	0.0477285	-23.0592	down	0	0	0	5	8	1	2
ENSG00000180447	GAS1	growth arrest specific 1	0	5.41343	0.0457796	0.0477285	-29.8817	down	0	0	0	5	8	8	0
ENSG00000179583	CIITA	class II, major histocompatibility complex, transactivator	38.6198	7.12996	0.045909	0.0477285	5.39454	up	78	3	38	10	0	16	4
ENSG00000177108	ZDHHC22	zinc finger DHHC-type containing 22	5.24017	0.240703	0.0459336	0.0477285	17.5062	up	8	4	4	1	0	0	0
ENSG00000259571	BLID	BH3-like motif containing, cell death inducer	0	8.75502	0.045959	0.0477285	-48.3557	down	0	0	0	0	18	15	0
ENSG00000277758	FO681492.1		10.4914	1.37714	0.0460238	0.0477285	7.43682	up	2	15	15	1	0	1	4
ENSG00000281909	HERC2P7	hect domain and RLD 2 pseudogene 7	7.22125	0.448671	0.0460785	0.0477285	15.023	up	3	10	9	0	0	0	2
ENSG00000214062	RPL7P17	ribosomal protein L7 pseudogene 17	0	5.52123	0.0464209	0.0480195	-30.52	down	0	0	0	13	5	4	0
ENSG00000203706	SERTAD4-AS1	SERTAD4 antisense RNA 1	486.804	241.584	0.0465613	0.0480837	2.01494	up	319	589	577	534	160	154	135
ENSG00000046889	PREX2	phosphatidylinositol-3,4,5-trisphosphate-dependent Rac exchange factor 2	14.4928	30.7403	0.0466061	0.0480837	-2.12656	down	16	18	10	32	24	30	40
ENSG00000259216	AC084757.1		5.18359	0	0.0468748	0.0482396	28.5652	up	6	2	8	0	0	0	0
ENSG00000080709	KCNN2	potassium calcium-activated channel subfamily N member 2	3.23554	14.2431	0.0468807	0.0482396	-4.39387	down	6	0	4	11	8	22	18
ENSG00000278200	LINC01971		1.0128	8.83223	0.0470009	0.0482996	-8.7913	down	0	3	0	5	16	8	5
ENSG00000153823	PID1	phosphotyrosine interaction domain containing 1	8.23029	0	0.0471458	0.0483716	45.3267	up	20	5	0	0	0	0	0
ENSG00000259920	AC007938.1		5.21029	0	0.0471975	0.0483716	28.7056	up	9	2	5	0	0	0	0
ENSG00000153923	CLCA3P	chloride channel accessory 3, pseudogene	73.031	30.4263	0.0473047	0.0483716	2.39316	up	94	80	48	26	9	64	28
ENSG00000183186	C2CD4C	C2 calcium-dependent domain containing 4C	75.4884	154.359	0.0473187	0.0483716	-2.04312	down	132	58	40	128	222	100	160
ENSG00000121270	ABCC11	ATP binding cassette subfamily C member 11	34.0015	14.7911	0.0474529	0.0484454	2.30051	up	17	39	48	17	13	16	14
ENSG00000228172	AL020996.1		5.84355	43.9819	0.0476916	0.0485961	-7.5239	down	13	0	5	112	0	59	13
ENSG00000248830	ZNF807	zinc finger protein 807	10.5134	24.5011	0.047725	0.0485961	-2.3264	down	11	12	9	19	29	26	24
ENSG00000243422	RPL23AP49	ribosomal protein L23a pseudogene 49	0.981344	8.00208	0.0478266	0.0486362	-8.15971	down	3	0	0	12	5	6	10
ENSG00000250506	CDK3	cyclin-dependent kinase 3	93.8485	45.1317	0.0479266	0.0486745	2.07661	up	56	170	57	55	31	53	46
ENSG00000091137	SLC26A4	solute carrier family 26 member 4	44.5038	19.0387	0.0481229	0.0488104	2.33589	up	42	44	50	14	19	8	37
ENSG00000234241	AL109618.1		17.0646	1.72284	0.0482702	0.0488904	10.2568	up	32	12	8	0	6	0	0
ENSG00000163126	ANKRD23	ankyrin repeat domain 23	39.1372	84.7303	0.048327	0.0488904	-2.16485	down	59	22	39	45	80	61	162
ENSG00000197584	KCNMB2	potassium calcium-activated channel subfamily M regulatory beta subunit 2	18.085	2.63922	0.0487583	0.0492148	6.95939	up	8	10	38	5	5	0	0
ENSG00000120875	DUSP4	dual specificity phosphatase 4	28.152	66.6273	0.0487737	0.0492148	-2.3682	down	36	24	26	139	29	72	34
ENSG00000267034	AC010980.2		30.4491	4.8545	0.0489478	0.0493267	6.35114	up	36	44	12	0	13	0	5
ENSG00000234807	LINC01135	long intergenic non-protein coding RNA 1135	0.675199	7.98574	0.0491321	0.0494115	-11.9979	down	0	2	0	4	8	1	20
ENSG00000244681	MTHFD2P1	methylenetetrahydrofolate dehydrogenase (NADP+ dependent) 2, methenyltetrahydrofolate cyclohydrolase pseudogene 1	0	6.05599	0.0491585	0.0494115	-33.5303	down	0	0	0	19	1	5	0
ENSG00000169994	MYO7B	myosin VIIB	4.90415	0	0.0493407	0.049531	27.014	up	6	4	5	0	0	0	0
ENSG00000232788	ITGA6-AS1		4.94451	0	0.049474	0.049601	27.2253	up	4	7	4	0	0	0	0
ENSG00000276334	AL133243.2		0	27.0829	0.0496043	0.0496679	-149.761	down	0	0	0	0	76	22	0
ENSG00000262712	AC012676.1		30.0114	5.14208	0.0497734	0.0497734	5.7935	up	40	36	15	0	0	14	8

## Sheet: Sheet1
PRKACB	protein kinase cAMP-activated catalytic subunit beta	719.53	1966.69	5.17404e-06	4.1234e-05	-2.7332	down
