# Supplementary material for: Long non-coding RNA BZRAP1-AS1 functions in malignancy and prognosis for non-small-cell lung cancer
Source: PeerJ. 2022 Aug 23;10:e13871. doi: 10.7717/peerj.13871 (PMC9415519; doi:10.7717/peerj.13871)
Supplement: Data S1 [file peerj-10-13871-s008.zip]

Archive with 91 entries (69 files):
- source data/The relative expression of BZRAP1-AS1 in NSCLC cell lines.xls
- source data/
- source data/TCGA+GTEx database/
- source data/TCGA+GTEx database/TCGA data.xlsx
- source data/TCGA+GTEx database/normal tissues in N stage(GTEx).xlsx
- source data/Tumor growth in nude mice/
- source data/Tumor growth in nude mice/5H-H1299-tumour volume.xlsx
- source data/Tumor growth in nude mice/5I-HCC827-tumour volume.xlsx
- source data/Tumor growth in nude mice/H1299/
- source data/Tumor growth in nude mice/H1299/1299 Negative Control .jpg
- source data/Tumor growth in nude mice/H1299/5H-tumour volume.xlsx
- source data/Tumor growth in nude mice/H1299/H1299 BZRAP1-AS1 OE.jpg
- source data/Tumor growth in nude mice/H1299/~$5H-tumour volume.xlsx
- source data/Tumor growth in nude mice/HCC827/
- source data/Tumor growth in nude mice/HCC827/5I-HCC827-tumour volume.xlsx
- source data/Tumor growth in nude mice/HCC827/HCC827-BZRAP1-AS1 OE.jpg
- source data/Tumor growth in nude mice/HCC827/HCC827-Negative Control.jpg
- source data/cell assay/
- source data/cell assay/Cell growth curve assay/
- source data/cell assay/Cell growth curve assay/H1299.xlsx
- source data/cell assay/Cell growth curve assay/HCC827.xlsx
- source data/cell assay/Colony formation assay/
- source data/cell assay/Colony formation assay/5F-colony formation.xlsx
- source data/cell assay/Colony formation assay/H1299/
- source data/cell assay/Colony formation assay/H1299/H1299 BZRAP1-AS1 OE/
- source data/cell assay/Colony formation assay/H1299/H1299 BZRAP1-AS1 OE/1.jpg
- source data/cell assay/Colony formation assay/H1299/H1299 BZRAP1-AS1 OE/2.jpg
- source data/cell assay/Colony formation assay/H1299/H1299 BZRAP1-AS1 OE/3.jpg
- source data/cell assay/Colony formation assay/H1299/H1299 NC/
- source data/cell assay/Colony formation assay/H1299/H1299 NC/1299 bz nc1 6.26.jpg
- source data/cell assay/Colony formation assay/H1299/H1299 NC/1299 bz nc2 6.26.jpg
- source data/cell assay/Colony formation assay/H1299/H1299 NC/1299 bz nc3 6.26.jpg
- source data/cell assay/Colony formation assay/HCC827/
- source data/cell assay/Colony formation assay/HCC827/HCC827 BZRAP1-AS1 OE/
- source data/cell assay/Colony formation assay/HCC827/HCC827 BZRAP1-AS1 OE/1.jpg
- source data/cell assay/Colony formation assay/HCC827/HCC827 BZRAP1-AS1 OE/2.jpg
- source data/cell assay/Colony formation assay/HCC827/HCC827 BZRAP1-AS1 OE/3.jpg
- source data/cell assay/Colony formation assay/HCC827/HCC827 NC/
- source data/cell assay/Colony formation assay/HCC827/HCC827 NC/NC1.jpg
- source data/cell assay/Colony formation assay/HCC827/HCC827 NC/NC2.jpg
- source data/cell assay/Colony formation assay/HCC827/HCC827 NC/NC3.jpg
- source data/cell assay/transwell assay/
- source data/cell assay/transwell assay/H1299/
- source data/cell assay/transwell assay/H1299/H1299 BZRAP1-AS1 OE/
- source data/cell assay/transwell assay/H1299/H1299 BZRAP1-AS1 OE/4K-New-project_1299bz-oe10_ch001_01.gif
- source data/cell assay/transwell assay/H1299/H1299 BZRAP1-AS1 OE/4K-New-project_1299bz-oe10_ch001_02.gif
- source data/cell assay/transwell assay/H1299/H1299 BZRAP1-AS1 OE/4K-New-project_1299bz-oe10_ch001_03.gif
- source data/cell assay/transwell assay/H1299/H1299 BZRAP1-AS1 OE/4K-New-project_1299bz-oe10_ch001_04.gif
- source data/cell assay/transwell assay/H1299/H1299 BZRAP1-AS1 OE/4K-New-project_1299bz-oe10_ch001_05.gif
- source data/cell assay/transwell assay/H1299/H1299 BZRAP1-AS1 OE/4K-New-project_1299bz-oe10_ch001_06.gif
- source data/cell assay/transwell assay/H1299/H1299 BZRAP1-AS1 OE/4K-New-project_1299bz-oe10_ch001_07.gif
- source data/cell assay/transwell assay/H1299/H1299 BZRAP1-AS1 OE/4K-New-project_1299bz-oe10_ch001_08.gif
- source data/cell assay/transwell assay/H1299/H1299 BZRAP1-AS1 OE/4K-New-project_1299bz-oe10_ch001_09.gif
- source data/cell assay/transwell assay/H1299/H1299 BZRAP1-AS1 OE/H1299 BZRAP1-AS1 OE(X10).jpg
- source data/cell assay/transwell assay/H1299/H1299-NC/
- source data/cell assay/transwell assay/H1299/H1299-NC/4J-New-project_1299-bz10-nc_ch001_01.gif
- source data/cell assay/transwell assay/H1299/H1299-NC/4J-New-project_1299-bz10-nc_ch001_02.gif
- source data/cell assay/transwell assay/H1299/H1299-NC/4J-New-project_1299-bz10-nc_ch001_03.gif
- source data/cell assay/transwell assay/H1299/H1299-NC/4J-New-project_1299-bz10-nc_ch001_04.gif
- source data/cell assay/transwell assay/H1299/H1299-NC/4J-New-project_1299-bz10-nc_ch001_05.gif
- source data/cell assay/transwell assay/H1299/H1299-NC/4J-New-project_1299-bz10-nc_ch001_06.gif
- source data/cell assay/transwell assay/H1299/H1299-NC/4J-New-project_1299-bz10-nc_ch001_07.gif
- source data/cell assay/transwell assay/H1299/H1299-NC/4J-New-project_1299-bz10-nc_ch001_08.gif
- source data/cell assay/transwell assay/H1299/H1299-NC/4J-New-project_1299-bz10-nc_ch001_09.gif
- source data/cell assay/transwell assay/H1299/H1299-NC/H1299 NC(X10).jpg
- source data/cell assay/transwell assay/HCC827/
- source data/cell assay/transwell assay/HCC827/HCC827 BZRAP1-AS1 OE/
- source data/cell assay/transwell assay/HCC827/HCC827 BZRAP1-AS1 OE/4M-New-project_hcc827-bz-oe10_ch001_01.gif
- source data/cell assay/transwell assay/HCC827/HCC827 BZRAP1-AS1 OE/4M-New-project_hcc827-bz-oe10_ch001_02.gif
- source data/cell assay/transwell assay/HCC827/HCC827 BZRAP1-AS1 OE/4M-New-project_hcc827-bz-oe10_ch001_03.gif
- source data/cell assay/transwell assay/HCC827/HCC827 BZRAP1-AS1 OE/4M-New-project_hcc827-bz-oe10_ch001_04.gif
- source data/cell assay/transwell assay/HCC827/HCC827 BZRAP1-AS1 OE/4M-New-project_hcc827-bz-oe10_ch001_05.gif
- source data/cell assay/transwell assay/HCC827/HCC827 BZRAP1-AS1 OE/4M-New-project_hcc827-bz-oe10_ch001_06.gif
- source data/cell assay/transwell assay/HCC827/HCC827 BZRAP1-AS1 OE/4M-New-project_hcc827-bz-oe10_ch001_07.gif
- source data/cell assay/transwell assay/HCC827/HCC827 BZRAP1-AS1 OE/4M-New-project_hcc827-bz-oe10_ch001_08.gif
- source data/cell assay/transwell assay/HCC827/HCC827 BZRAP1-AS1 OE/4M-New-project_hcc827-bz-oe10_ch001_09.gif
- source data/cell assay/transwell assay/HCC827/HCC827 BZRAP1-AS1 OE/HCC827 BZRAP1-AS1 OE.jpg
- source data/cell assay/transwell assay/HCC827/HCC827 NC/
- source data/cell assay/transwell assay/HCC827/HCC827 NC/4L-New-project_hcc827-bz-nc10_ch001_01.gif
- source data/cell assay/transwell assay/HCC827/HCC827 NC/4L-New-project_hcc827-bz-nc10_ch001_02.gif
- source data/cell assay/transwell assay/HCC827/HCC827 NC/4L-New-project_hcc827-bz-nc10_ch001_03.gif
- source data/cell assay/transwell assay/HCC827/HCC827 NC/4L-New-project_hcc827-bz-nc10_ch001_04.gif
- source data/cell assay/transwell assay/HCC827/HCC827 NC/4L-New-project_hcc827-bz-nc10_ch001_05.gif
- source data/cell assay/transwell assay/HCC827/HCC827 NC/4L-New-project_hcc827-bz-nc10_ch001_06.gif
- source data/cell assay/transwell assay/HCC827/HCC827 NC/4L-New-project_hcc827-bz-nc10_ch001_07.gif
- source data/cell assay/transwell assay/HCC827/HCC827 NC/4L-New-project_hcc827-bz-nc10_ch001_08.gif
- source data/cell assay/transwell assay/HCC827/HCC827 NC/4L-New-project_hcc827-bz-nc10_ch001_09.gif
- source data/cell assay/transwell assay/HCC827/HCC827 NC/HCC827 NC (X10).jpg
- source data/clinical RT-qPCR data.xlsx
- source data/clinical data/
- source data/clinical data/clinical data.xlsx
