# Supplementary material for: Long non-coding RNA BZRAP1-AS1 functions in malignancy and prognosis for non-small-cell lung cancer
Source: PeerJ. 2022 Aug 23;10:e13871. doi: 10.7717/peerj.13871 (PMC9415519; doi:10.7717/peerj.13871)
Supplement: Data S1 [file peerj-10-13871-s008.zip › source data/cell assay/Colony formation assay/5F-colony formation.xlsx]

## Sheet: Sheet1
	Negative control			BZRAP1-AS1 OE
H1299	56	50	54	35	44	33
HCC827	82	70	77	40	42	44
